# Supplementary material for: FilterDCA: Interpretable supervised contact prediction using inter-domain coevolution
Source: PLoS Comput Biol. 2020 Oct 9;16(10):e1007621. doi: 10.1371/journal.pcbi.1007621 (PMC7577475; doi:10.1371/journal.pcbi.1007621)
Supplement: S1 File — The file contains a list of all domain-domain interactions used in the manuscript, with Pfam IDs, PDBs and effective sequence numbers Meff. (CSV) [file pcbi.1007621.s001.csv]

	ddi	pfam	meff	pdb	dca_max	nb_contact
0	ddi_num_3192	PF02518_PF00512	13294.5777204679	{'4zki', '3d36', '4biu', '4kp4', '4u7o', '5idj', '4cti', '4biv', '2c2a', '3dge', '4biz', '4gcz', '4bix', '4cb0', '4jau', '3a0r', '4biw', '5lfk', '5c93', '4jas', '4q20', '4u7n', '4jav', '4biy', '4i5s'}	0.7568678418910907	831
2	ddi_num_3194	PF02518_PF00072	7124.28767973903	{'3a0r', '3dge', '4jas'}	0.14587563015498628	109
5	ddi_num_2257	PF00563_PF00990	5932.734781406467	{'3pjx', '3pjw'}	0.4139296177746121	244
6	ddi_num_5163	PF00072_PF00486	5688.514290029517	{'5ed4', '4kny', '4s04', '2gwr', '4b09', '1ys6', '4kfc', '1ys7', '3q9s', '2oqr', '4s05'}	0.1848910801369722	892
7	ddi_num_3044	PF13439_PF00534	5456.913538083101	{'3okc', '3mbo', '3c48', '2jjm', '5d01', '2iw1', '4xyw', '3oka', '3c4q', '3c4v', '5d00', '3okp'}	0.7610370685867296	531
8	ddi_num_3753	PF00356_PF13377	4741.247314713799	{'4rzs'}	0.3049566874393632	47
9	ddi_num_3333	PF00512_PF00072	4671.553303815681	{'3a0r', '3dge', '4jav', '4jas'}	0.6757351104116733	328
11	ddi_num_5791	PF04542_PF08281	3845.214858517825	{'4cxf', '5wur', '5wuq'}	0.32708388590945936	247
12	ddi_num_181	PF00664_PF00005	3807.400231623673	{'4f4c', '4ksb', '2onj', '4mrn', '4ry2', '5l22', '4ksd', '4mrv', '3qf4', '5mkk', '4q9j', '5uak', '5ko2', '4q4j', '5u1d', '4lsg', '5wua', '3b60', '5kpd', '5koy', '4myc', '4m2t', '5c78', '4m2s', '5uar', '5eg1', '3g5u', '4q4h', '4mrr', '4mrs', '5nbd', '4s0f', '4pl0', '4a82', '5c76', '4q9h', '4myh', '4m1m', '3g60', '5kpi', '5c73', '4ksc', '4q9l', '5twv', '4xwk', '3g61', '4mrp', '4q4a', '2hyd'}	0.5629506279691407	732
13	ddi_num_2936	PF00196_PF00072	3705.977334155592	{'5f64', '4gvp', '1rnl', '1a04', '4ldz', '3c3w', '4hye'}	0.23276734799588705	810
15	ddi_num_2591	PF07729_PF00392	3368.0253432951704	{'2hs5', '3ihu', '4p9f', '3sxy', '3fms'}	0.3069730374398436	266
16	ddi_num_192	PF00005_PF08352	3176.4341818590624	{'4fwi'}	0.9555884600260226	60
18	ddi_num_197	PF00005_PF08402	2962.208656733592	{'2awo', '2awn', '4jbw'}	0.20873305197637906	105
19	ddi_num_3263	PF00271_PF00176	2333.0523273958897	{'4s20', '1z6a', '1z3i', '3mwy', '5jxr', '1z63', '5hzr'}	0.6807036554638983	700
21	ddi_num_5160	PF00072_PF00158	2122.5501891049053	{'5ep0', '3dzd', '5m7o', '1ny5', '5m7p', '5m7n'}	0.20336371797756114	333
23	ddi_num_2232	PF00122_PF00702	1907.6128480437162	{'4umv', '4umw', '4byg', '5ksd', '5mrw', '4bbj', '3rfu', '3j08', '3j09', '4bev'}	0.2569774362858591	650
25	ddi_num_4570	PF13180_PF13365	1877.0106642786648	{'3pv3', '2z9i', '3gcn', '1lcy', '3cs0', '3stj', '3gdu', '3gco', '4ri0', '3qo6', '1te0', '3pv2', '3mh7', '3gdv', '3ou0', '4rqy', '5fht', '4fln', '4ynn', '3pv5', '4ic6', '5il9', '1y8t', '5ilb', '5jd8', '5jyk'}	0.1985761918403461	577
26	ddi_num_3435	PF09339_PF01614	1797.660544600169	{'2o0y'}	0.2026644198709201	23
27	ddi_num_4715	PF02899_PF00589	1771.050300093012	{'1a0p'}	0.28431536579670835	112
29	ddi_num_2820	PF02687_PF12704	1756.85977981879	{'5nik'}	0.496276608631673	197
30	ddi_num_359	PF08240_PF13602	1744.1768055540604	{'4ida', '4jbh', '4a27', '5dp2', '4idb', '4idf', '5doz', '5a3j', '5dov', '2vn8', '4ide', '5a3v', '4dvj', '5a4d', '4idc', '4idd', '3tqh', '3slk'}	1.0303616729949898	538
31	ddi_num_3846	PF08263_PF13855	1731.207127679142	{'4m7e', '5iyx', '5gij', '5gr9', '4mn8', '4z64', '5gqr', '4z63'}	0.2265379160364405	281
32	ddi_num_1940	PF00226_PF01556	1729.4637934096233	{'4j80'}	0.18225764904174446	34
33	ddi_num_3900	PF04397_PF00072	1713.9417970534	{'4cbv'}	0.1612220744981267	138
34	ddi_num_6070	PF00912_PF00905	1701.8693271531254	{'3ue0', '3udx', '3udf', '3udi', '3dwk', '3ue1'}	0.15850672824407955	308
36	ddi_num_3358	PF00403_PF00702	1657.3462232446325	{'3j09', '2voy'}	0.21044275078732466	275
37	ddi_num_3667	PF16197_PF00109	1652.4842959537298	{'4na3', '5elp', '3hhd', '4z37', '4zdn', '5e6k', '5erf', '4tkt', '4mz0', '5erb', '2hg4', '4qyr', '2qo3', '4oqj', '4na2', '4ope', '4wky', '2vz8', '4kc5', '5eny', '5e5n', '4na1'}	0.8800287906878255	685
38	ddi_num_186	PF00005_PF12399	1621.7976303968067	{'4qc2', '4p31', '4p32', '5x5y', '4p33'}	0.4713709300603495	59
39	ddi_num_516	PF13193_PF00550	1576.769122705914	{'5es8', '5u89', '5es9', '4iz6', '3rg2', '4zxh', '5t3d'}	0.2553541405452948	368
43	ddi_num_5790	PF04542_PF04545	1489.7094360758078	{'1rp3', '1sc5', '2z2s', '4nqw'}	0.1720167302834128	205
44	ddi_num_3433	PF13545_PF00027	1471.9826749081112	{'3e5u', '3fx3', '3i59', '4ev0', '2zcw', '3e5x', '2h6b', '3mzh', '3h3u', '1zyb', '3d0s', '5i2d', '2gau', '3la7', '2hkx', '3e97', '3b02', '2xgx', '2xko', '5e44', '4a2u', '2xkp', '3la3', '4i2o', '3h3z', '3i54', '2xhk', '3dv8', '4cyd', '4byy', '3la2', '2fmy', '3r6s', '5cvr', '3dkw'}	0.7440469852123882	994
45	ddi_num_316	PF00698_PF16197	1429.281014647185	{'2vz8', '5bp1', '3hhd', '4mz0', '2jfd', '2hg4', '2jfk', '2qo3'}	0.19402088586947075	213
46	ddi_num_2190	PF16344_PF04773	1389.724177619766	{'4m0h', '4m0n'}	0.7338396088155029	315
47	ddi_num_308	PF02770_PF02771	1373.463731447172	{'3oib', '5ahs', '4hr3', '5jsc', '3eon', '3sf6', '3gnc', '1egc', '4kto', '4w9u', '4l1f', '1t9g', '4x28', '2pg0', '1ivh', '3p4t', '3mpj', '2cx9', '3owa', '4zxv', '3x0y', '1siq', '3b96', '2eba', '1egd', '3ii9', '3r7k', '3eom', '4kcf', '2jif', '2r0m', '1udy', '2ix5', '5idu', '4zyj', '1buc', '2z1q', '2uxw', '3x0x', '3pfd', '3mde', '4irn', '4nxl', '3d6b', '4n5f', '2ix6', '2wbi', '1sir', '3nf4', '2d29'…	0.6009263328265074	873
48	ddi_num_6060	PF13432_PF13181	1369.7401852637365	{'3uq3', '3ash', '5a31', '4eqf', '5g04', '3as4', '5lcw', '3as8', '4ui9', '3asf'}	0.3220499359966774	200
50	ddi_num_2787	PF14310_PF01915	1356.5641004671083	{'4zoe', '5fjj', '3zz1', '4zob', '4zoa', '3zyz', '4zoc', '5k6l', '4iif', '5ju6', '4zod', '4zo6', '4iib', '3u4a', '5k6o', '5a7m', '4iie', '5ae6', '5tf0', '4iic', '5fji', '2x42', '5k6m', '5k6n', '5jp0', '3ac0', '4i3g', '4i8d', '4zo9', '3abz', '4iih', '4iig', '2x41', '4iid', '3u48', '2x40', '4zo7', '4zo8'}	0.5287643051882842	220
51	ddi_num_4206	PF02875_PF08245	1341.465159858694	{'1p3d', '4bub', '1gqq', '2y67', '1o5z', '2uag', '1gg4', '2vtd', '1eeh', '2uuo', '1e8c', '2xpc', '4cvk', '2wtz', '3zm5', '4uag', '2x5o', '1p31', '1j6u', '2gca', '2gcb', '2gc6', '2wjp', '1w7k', '1uag', '2y1o', '1jbv', '3hn7', '2gc5', '4ziy', '2jfg', '3qcz', '4c13', '3nrs', '3uag', '5a5e', '2vte', '2y68', '1gqy', '2xja', '2uup', '4cvm', '2jff', '3pyz', '2f00', '2jfh', '4hv4', '3n2a', '5a5f', '4c12'…	0.7494575690359175	935
52	ddi_num_980	PF00289_PF02786	1333.176334879466	{'3g8d', '2j9g', '2v5a', '4qsl', '3jzf', '2c00', '3rv4', '2w71', '1ulz', '4mv3', '4mv8', '3jrw', '2w6n', '4mv1', '2yl2', '4mv6', '2gps', '5ks8', '3rv3', '2w6m', '3jzi', '2w70', '2w6q', '3gid', '4hq6', '2vqd', '3tw6', '2qf7', '3tw7', '1w96', '4qsh', '3u9t', '3g8c', '5csl', '5mlk', '2w6p', '5i8i', '2vpq', '3jrx', '3ouu', '3u9s', '1dv1', '2v59', '1w93', '2v58', '5h80', '4mv9', '2dzd', '4rcn', '3rup'…	1.0214798009083754	522
53	ddi_num_3052	PF13692_PF13439	1323.2737655270098	{'4nc9', '2gej', '4n9w', '2gek'}	0.4549486580742533	181
54	ddi_num_975	PF02785_PF02786	1316.6161596975705	{'3g8d', '2j9g', '2v5a', '4qsl', '3jzf', '2c00', '3rv4', '2w71', '1ulz', '4mv3', '4mv8', '3jrw', '2w6n', '4mv1', '4mv6', '2yl2', '2gps', '3rv3', '5ks8', '2w6m', '3jzi', '2w70', '2w6q', '4hq6', '3gid', '2vqd', '3tw6', '2qf7', '3tw7', '4qsh', '3u9t', '3g8c', '5mlk', '5csl', '2w6p', '3jrx', '2vpq', '5i8i', '5csk', '3ouu', '3u9s', '1dv1', '1w93', '2v59', '2v58', '5h80', '4mv9', '2dzd', '4hr7', '3rup'…	0.756425166708356	908
55	ddi_num_4107	PF00994_PF03453	1305.809064753249	{'5eru', '2nqu', '4tk2', '4u91', '2nqm', '5erv', '1t3e', '5erq', '2nrp', '5err', '2nqq', '2nrs', '4pd1', '2nqn', '2nro', '2nqr', '4tk1', '5ers', '2nqk', '2nqv', '5g2r', '1g8r', '2nqs', '5g2s', '4tk3', '2fts', '4pd0', '2fu3', '5ert', '1fc5', '4u90', '1g8l', '4tk4', '1wu2'}	0.5561001832791747	545
56	ddi_num_510	PF00501_PF00550	1297.7436759025418	{'5es8', '5ja1', '5u89', '4iz6', '3rg2', '5ja2', '5t3d'}	0.13030770324437374	226
57	ddi_num_488	PF00155_PF00392	1284.9940973093912	{'4mgr', '4n0b', '4tv7'}	0.23299441941806184	125
58	ddi_num_972	PF02785_PF00289	1278.2532902396422	{'3g8d', '2v5a', '4qsl', '3jzf', '2c00', '3rv4', '2w71', '1ulz', '4mv3', '4mv8', '3jrw', '2w6n', '4mv1', '4mv6', '2gps', '2yl2', '5ks8', '2w6m', '3rv3', '3jzi', '2w70', '2w6q', '4hq6', '3gid', '2vqd', '3tw6', '2qf7', '3tw7', '1w96', '4qsh', '3u9t', '3g8c', '5csl', '5mlk', '3jrx', '5i8i', '2vpq', '2w6p', '3ouu', '3u9s', '1dv1', '1w93', '2v59', '5h80', '4mv9', '2dzd', '4rcn', '4hr7', '1bnc', '4qsk'…	0.7754956420767827	808
59	ddi_num_103	PF00004_PF10431	1272.9739145834228	{'1do0', '1g4b', '1do2', '1hqy', '1ht2', '1yyf', '1e94', '1ht1'}	0.2233644513902554	49
60	ddi_num_2949	PF00990_PF00072	1245.3163658766196	{'1w25'}	0.16327100950333384	118
61	ddi_num_1852	PF00270_PF16124	1237.9059335646555	{'2wwy', '1oyw', '4q47', '4tmu', '5lb5', '5lb8', '1oyy', '4u7d', '4q48', '5lba', '5lb3'}	0.23132400621921545	279
62	ddi_num_3252	PF00271_PF16124	1229.3065119598746	{'4cdg', '2wwy', '1oyw', '4o3m', '4tmu', '5lb5', '5lb8', '2v1x', '4cgz', '1oyy', '5lb3', '4u7d', '4q48', '5lba', '4q47'}	0.5510632728498832	295
63	ddi_num_3068	PF00392_PF07702	1223.796207911639	{'2wv0', '4zs8', '4u0v', '4u0w', '3bwg', '3f8m', '4wwc'}	0.22357512911345445	399
64	ddi_num_5979	PF00763_PF02882	1215.6481005479836	{'3ngl', '2c2x', '4b4v', '4a5o', '1b0a', '3p2o', '1a4i', '5tc4', '4a26', '4cjx', '4b4u', '1dia', '4b4w', '3ngx', '3l07', '1dib', '2c2y', '1dig'}	1.5655006348085816	681
67	ddi_num_578	PF12796_PF13857	1188.526457556864	{'4qqi', '4oav', '1wdy', '4j8y', '1mj0', '4g8k', '4k5a', '4hll', '5aq7', '4b93', '3v31', '4zfh', '3v2x', '4o1o', '3v2o', '5aqb', '3so8', '5hry', '4j7w', '4oau', '4o1p', '4lg6', '4g8l', '1ot8', '2rfm', '3noc'}	1.4987481239343847	977
68	ddi_num_4537	PF03462_PF00472	1174.9589048959085	{'2b3t', '1gqe', '1rq0', '2ihr', '1zbt'}	0.43563040931142666	633
69	ddi_num_3849	PF00560_PF13855	1173.397585551928	{'4m7e', '4lxs', '3ul7', '4z64', '3zyj', '5mx1', '4z63', '3ula', '3rg1', '4lsx', '5gr9', '4mn8', '5jfi', '3b2d', '5jfk', '4lsc', '3o6n', '4lxr', '4r6j', '5lfn', '5iyx', '4z0c', '4u06', '5gqr'}	0.37178932932006137	439
70	ddi_num_2937	PF01408_PF02894	1167.275863768551	{'5a04', '3nt5', '1h6d', '3mz0', '5b3u', '3gdo', '2p2s', '3o9z', '5a06', '3gfg', '1ryd', '3oa0', '3nto', '1h6b', '5a02', '3ntq', '3f4l', '3db2', '5b3t', '3ezy', '4mkx', '4fb5', '3q2i', '1rye', '1h6c', '3cea', '3oa2', '4n54', '4mkz', '3e18', '3nt2', '4h3v', '5a05', '4gqa', '3nt4', '4koa', '3ip3', '3moi', '3q2k', '2glx', '5b3v', '4l8v', '3ntr', '3hnp', '5a03', '1evj', '1h6a'}	0.538674384198109	760
72	ddi_num_303	PF00441_PF02770	1158.2942650807574	{'3oib', '5ahs', '4hr3', '5jsc', '3sf6', '3eon', '1egc', '4w9u', '3gnc', '4kto', '4l1f', '1t9g', '2pg0', '4x28', '3mdd', '1ivh', '3p4t', '3mpj', '4zxv', '2cx9', '3owa', '1ukw', '1siq', '2eba', '3b96', '3ii9', '3eom', '3r7k', '4kcf', '2jif', '2r0m', '1udy', '2ix5', '5idu', '4zyj', '3u33', '1buc', '2z1q', '2uxw', '3pfd', '3mde', '4irn', '4y9l', '3djl', '3d6b', '1sir', '2ix6', '2wbi', '4n5f', '3nf4'…	0.5074443954154677	753
73	ddi_num_5084	PF04055_PF00919	1155.3530189589405	{'4jc0'}	0.5968676219991534	96
75	ddi_num_2891	PF02843_PF02844	1148.3666394430854	{'2xd4', '2qk4', '2ys7', '3lp8', '2ys6', '2yrw', '2yya', '1gso', '3mjf', '2xcl', '2ip4', '5vev', '2yrx', '2yw2', '1vkz'}	1.2116748072948769	167
76	ddi_num_3394	PF01627_PF00072	1139.2116931218916	{'1bdj', '5kbx', '2r25', '2lp4', '1oxb', '3kyj', '1oxk', '4euk', '3kyi'}	0.2953465897423686	349
77	ddi_num_4110	PF03454_PF03453	1136.6582209404035	{'2nqv', '1fc5', '2nqu', '2nqr', '1g8r', '4tk2', '1t3e', '2nqs', '2nrp', '2nqk', '2nqq', '1g8l', '4tk3', '4tk4', '2nrs', '2nro', '2fu3', '1wu2', '2nqn', '4tk1'}	0.6394846291094256	112
79	ddi_num_4519	PF03717_PF00905	1127.9349745256736	{'5m19', '1mwt', '3pbq', '5u47', '4wek', '4oom', '2zc3', '5df8', '4ool', '5df7', '3zg0', '2zc4', '4wel', '3pbr', '5m18', '3zfz', '4kqo', '3vsl', '5dvy', '3pbt', '3zg5', '3pbs', '4bl3', '5tro', '4fsf', '4cjn', '3oc2', '5e31', '2wad', '3ocl', '3ocn', '1mwr', '2z2l', '1vqq', '2z2m', '2waf', '4l0l', '4kqr', '1mws', '4dki', '4cpk', '4bl2', '1k25', '4wej', '5m1a', '4kqq', '5df9', '1rp5', '3vsk', '2wae'…	0.6883469864423628	979
80	ddi_num_2525	PF03807_PF14748	1127.7438762048255	{'2gr9', '2ahr', '2izz', '5uax', '2gra', '3tri', '2rcy', '5uau', '5uaw', '5uav', '2amf', '2ger', '5uat'}	0.40640704419246176	92
81	ddi_num_2551	PF01565_PF02873	1122.4199027306067	{'1mbb', '3tx1', '4jay', '1hsk', '4jb1', '3i99', '1uxy', '5jzx', '4pyt', '2mbr', '2q85', '2gqu', '1mbt', '2gqt'}	0.5958641599467025	385
82	ddi_num_5789	PF04542_PF04539	1109.1089539748596	{'5voi', '4jk1', '2a69', '4g7o', '1smy', '4yln', '5e18', '4oio', '5uah', '5tmc', '5ipl', '4llg', '2a6h', '4jk2', '5d4c', '2a6e', '4mex', '1ku2', '4yfk', '1sc5', '4lk0', '5tw1', '4yg2', '5vsw', '1iw7', '4lk1', '5uac', '5ipm', '4mq9', '4xls', '4kn7', '5uaj', '5vi8', '2cw0', '2be5', '5uag', '5tjg', '4xsz', '4ljz', '4mey', '4kn4', '4g7h', '5w1s', '4yfx', '4jkr', '5w1t', '5tmf', '2a68', '4g7z', '5ual'…	0.21989552571693266	283
83	ddi_num_2786	PF14310_PF00933	1103.7761762929629	{'4zoe', '5fjj', '3zz1', '4zob', '4zoa', '3zyz', '4zoc', '5k6l', '4iif', '5ju6', '4zod', '4zo6', '4iib', '3u4a', '5k6o', '5a7m', '4iie', '5ae6', '5tf0', '4iic', '5fji', '2x42', '5k6m', '5jp0', '5k6n', '3ac0', '4i3g', '4i8d', '4iih', '3abz', '4iig', '2x41', '4zo9', '4iid', '3u48', '2x40', '4zo7', '4zo8'}	0.5829676790775389	518
84	ddi_num_4211	PF05192_PF00488	1101.9303010799822	{'5akd', '1oh8', '3thw', '1oh5', '3thz', '2o8c', '3k0s', '1oh6', '1oh7', '2o8f', '1wb9', '1wbd', '5akb', '1w7a', '2o8e', '1nne', '2o8b', '3thx', '1fw6', '1e3m', '3thy', '1wbb', '5akc', '3zlj', '1ewr', '2wtu', '1ewq', '2o8d', '1ng9'}	0.7264570985079601	335
85	ddi_num_3083	PF02800_PF00044	1100.8512555651187	{'1ihy', '1znq', '2g82', '1j0x', '3lc7', '3h9e', '3cps', '3dmt', '3b1k', '4k9d', '3gpd', '3v1y', '3e5r', '4boy', '3gnq', '1k3t', '4lsm', '3pfw', '5c7o', '4iq8', '5m6d', '1u8f', '5tso', '2duu', '5vmt', '4wnc', '4mvj', '3hq4', '4p8r', '5j9g', '3lc2', '3pym', '2ep7', '4wni', '5jye', '3zdf', '4qx6', '2x0n', '3lc1', '3k9q', '1ml3', '1ywg', '1gyq', '3vaz', '2d2i', '1vc2', '4dib', '1qxs', '1obf', '5ddi'…	0.8972655628262506	408
87	ddi_num_4496	PF00989_PF13426	1087.723708644297	{'4mn6'}	0.20481229910480825	75
88	ddi_num_17	PF03171_PF14226	1077.2779246372843	{'1w04', '1odn', '2vbb', '2jb4', '2bjs', '3on7', '1oc1', '1ips', '5c3q', '5gja', '2ve1', '3zoi', '4xae', '2ivj', '1blz', '5c3r', '2wo7', '4bb3', '1qiq', '5c3o', '5lsq', '1qjf', '2brt', '1w3v', '2vau', '1gp5', '1uzw', '1gp4', '2bu9', '3zky', '2ivi', '1qje', '5mof', '5lun', '1hb4', '1w03', '2vcm', '2vbp', '1hb3', '1w05', '2vbd', '3zku', '5c3s', '5gj9', '5c3p', '1hb1', '1obn', '3oox', '1gp6', '2y60'…	0.9929604793104592	959
90	ddi_num_1843	PF00270_PF04408	1074.0887996102224	{'2xau', '5wsg', '3kx2', '5i8q', '5lj5', '5jpt', '5xdr', '5lta', '5d0u', '5aor'}	0.24183635159071346	112
91	ddi_num_5793	PF04539_PF04545	1073.7870618727034	{'1sc5', '1rp3'}	0.21214490595991253	179
92	ddi_num_6022	PF08275_PF01807	1072.1869555860671	{'2au3'}	0.20206447616112733	88
93	ddi_num_5193	PF14622_PF00035	1066.2020978835044	{'1o0w'}	0.24874081532966275	28
94	ddi_num_1971	PF01119_PF13589	1064.2050128948317	{'5akc', '5akd', '1nhh', '1nhi', '3h4l', '1h7s', '1b62', '1nhj', '1b63'}	0.22205812517993484	327
95	ddi_num_1050	PF03704_PF00486	1058.132591275412	{'2ff4', '2fez'}	0.4269777913943005	205
96	ddi_num_2564	PF06574_PF01687	1051.8721040643766	{'5fo0', '2i1l', '3zug', '1t6z', '4uzf', '2x0k', '4uze', '1s4m', '1t6y', '1t6x', '5fo1', '5fnz', '1mrz', '3op1'}	0.529773925411951	463
97	ddi_num_251	PF08545_PF08541	1036.7478204135132	{'1m1m', '4x9k', '5bnm', '3gwa', '1hnd', '4efi', '3il3', '4z8d', '3h76', '5by7', '3il6', '3h77', '4wzu', '3t6s', '3s20', '4yuc', '3s1z', '3il4', '5dwz', '3il7', '4ktm', '5kp2', '4ku2', '4ku3', '4x0o', '2aj9', '4x9o', '1hnk', '3il5', '1ebl', '3led', '3h78', '5v0p', '4ku5', '4v2p', '2eft', '4z19', '1hnh', '4dfe', '3t5y', '2x3e', '3fk5', '3il9', '3s21', '3row', '1ub7', '4yuf', '4kti', '1hn9', '2gyo'…	0.8817348900606002	692
98	ddi_num_113	PF00004_PF01434	1032.9255590606767	{'4ww0', '2ce7', '2cea', '2dhr', '4eiw'}	0.2433626752859969	407
99	ddi_num_4568	PF13180_PF03572	1031.0956278703081	{'4c2e', '1fc6', '4c2h', '1fc9', '1fcf', '1fc7'}	0.39601638206350986	163
100	ddi_num_2601	PF00111_PF01799	1027.8021112697857	{'1jro', '1rm6', '1zxi', '4usa', '2w3r', '1vlb', '5g5g', '1fo4', '4ytz', '4c7z', '1t3q', '1jrp', '3etr', '2ckj', '3una', '3fc4', '4uhw', '3nvv', '2w54', '3am9', '3eub', '3ax7', '3l4p', '3sr6', '3ax9', '3hrd', '1fiq', '3nvy', '1sb3', '4yrw', '1n5x', '3uni', '4zoh', '3zyv', '3nvz', '2w3s', '3fah', '2e1q', '1vdv', '1dgj', '4ysw', '5g5h', '1sij', '1v97', '1wyg', '4uhx', '2w55', '4us8', '3nrz', '5epg'…	1.1258620324016435	353
101	ddi_num_4976	PF00849_PF01479	1026.4304818535593	{'4lgt', '3dh3', '1vio'}	0.2300374306660572	261
102	ddi_num_4497	PF00989_PF00072	1022.1475908876793	{'3a0r'}	0.1353190585884469	57
103	ddi_num_2799	PF02911_PF00551	1014.9849361724738	{'3q0i', '5j63', '4qpc', '4tt8', '4r8v', '4wkg', '4ts4', '1yrw', '1fmt', '2fmt', '1s3i', '2bw0', '1z7e', '3r8x', '4tts', '5uai', '4qpd', '3tqq', '2bln', '2cfi'}	0.8228911334049434	578
104	ddi_num_1962	PF03120_PF01653	1013.261686619492	{'2owo', '4glx', '5tt5', '3sgi', '1dgs', '1v9p'}	0.502814969925204	508
105	ddi_num_721	PF03485_PF05746	999.9720809549713	{'4q2t', '4q2y', '1f7v', '2zuf', '4oby', '5jld', '1f7u', '2zue', '1iq0', '4r3z', '4q2x', '4zaj', '5b63', '1bs2'}	0.4191581569894934	151
107	ddi_num_4106	PF00994_PF03454	986.9340818842204	{'5eru', '2nqu', '4tk2', '4u91', '2nqm', '5erv', '1t3e', '5erq', '2nrp', '5err', '2nrs', '2nqq', '4pd1', '2nqn', '2nro', '2nqr', '4tk1', '5ers', '2nqk', '2nqv', '5g2r', '1g8r', '2nqs', '5g2s', '4tk3', '2fts', '4pd0', '2fu3', '5ert', '1fc5', '4u90', '1g8l', '4tk4'}	0.4679909277693936	268
109	ddi_num_5189	PF01872_PF00383	977.0946365188144	{'3zpg', '2g6v', '2obc', '3ex8', '2d5n', '2b3z', '2o7p', '3zpc'}	0.7611335202779341	142
110	ddi_num_1175	PF01256_PF03853	972.4095336506937	{'3rta', '3rt7', '3rtg', '3rsq', '3rsf', '3rrj', '3rtb', '3rt9', '3rs8', '3ru2', '3rsg', '3rtc', '3rte', '3rtd', '3rss', '3rs9', '3rrf', '3rrb'}	0.15163419977956394	23
111	ddi_num_2889	PF01071_PF02843	971.037814403328	{'2xd4', '2qk4', '2ys7', '2yrw', '3lp8', '2ys6', '2yya', '2xcl', '3mjf', '1gso', '2ip4', '5vev', '2yrx', '2yw2', '1vkz'}	0.9994162044500906	314
112	ddi_num_3319	PF14520_PF01330	970.162599006218	{'1ixr', '1c7y', '2h5x', '1cuk', '1hjp', '2ztd', '1bvs', '2zte', '1d8l', '2ztc'}	1.055375965559321	120
113	ddi_num_5856	PF00588_PF08032	965.6758834501472	{'1gz0', '1ipa'}	0.38976268900293415	204
114	ddi_num_37	PF01367_PF00476	962.1711671248213	{'1bgx'}	0.16916416374075402	142
115	ddi_num_2556	PF00970_PF00175	960.2835785098172	{'1quf', '1gjr', '5thx', '3vo1', '3w2i', '1tvc', '3jqq', '3mhp', '4ylf', '2ok8', '3ozw', '1cnf', '3zbt', '1sm4', '1bqe', '1w35', '3jqp', '3w5u', '2rc5', '1h42', '2qdx', '3w5v', '4b4d', '1krh', '5gv8', '2bsa', '5gv7', '1qfj', '3fpk', '2vzl', '1w87', '1gaq', '2xnj', '1cne', '3crz', '2vni', '2vnk', '3w5h', '1gvh', '2bgi', '2xnc', '4uaj', '4wqm', '3w2e', '1umk', '1qx4', '4fk8', '1fdr', '2bgj', '1ndh'…	0.4371310733243668	940
116	ddi_num_1801	PF07478_PF01820	957.6635645116594	{'2yzn', '2yzm', '2zdh', '5d8d', '1iow', '2fb9', '3n8d', '5bpf', '2i80', '3rfc', '4c5a', '4c5b', '2pvp', '3e5n', '1iov', '3lwb', '4fu0', '2zdq', '5c1p', '2i87', '3q1k', '3v4z', '4egj', '2i8c', '3r5x', '4zqi', '4eg0', '5c1o', '3se7', '3r23', '2yzg', '3i12', '5bph', '2dln', '4egq', '3tqt', '4me6', '4c5c', '4l1k', '1e4e', '1ehi', '3r5f', '5dmx', '2zdg'}	0.9195830845274156	575
117	ddi_num_2890	PF01071_PF02844	957.4247143882283	{'2xd4', '2qk4', '2ys7', '3lp8', '2ys6', '2yrw', '1gso', '2yya', '3mjf', '2xcl', '2ip4', '5vev', '2yrx', '2yw2', '1vkz'}	0.8314662166248469	472
118	ddi_num_4962	PF14765_PF00109	955.7743684830048	{'2vz8'}	0.12277303497576528	13
119	ddi_num_507	PF00501_PF00668	951.5027966136192	{'5ja1', '2vsq', '5ja2', '4zxh', '4zxi', '5t3d'}	0.11724682043420888	356
120	ddi_num_5777	PF01488_PF08501	949.5713121976288	{'1p74', '3o8q', '2hk7', '3fbt', '1nvt', '3sef', '3pgj', '3don', '3u62', '4omu', '3doo', '1p77', '1nyt', '2hk9', '4p4g', '3pwz', '2egg', '2hk8'}	0.4989116452057004	295
121	ddi_num_2231	PF00122_PF00403	948.9971053218413	{'3j09', '2voy'}	0.3791222509463172	322
122	ddi_num_5657	PF07499_PF01330	943.2251116349482	{'2ztd', '1bvs', '2ztc', '2h5x'}	0.24630858143304096	77
123	ddi_num_1498	PF00668_PF00550	939.1212021163536	{'5u89', '5isw', '2jgp', '2vsq', '5isx', '5ejd', '4zxh', '4zxi'}	0.14297504260955113	839
124	ddi_num_36	PF01367_PF02739	938.9053936383473	{'1bgx', '5hml', '3zd9', '3zdc', '1ut5', '1taq', '3zdd', '1ut8', '3zda', '3zdb', '5hnk', '5hmm', '5hp4', '3zd8', '3zde', '1tau'}	1.4074081238376792	602
125	ddi_num_1931	PF00772_PF03796	933.3674867694664	{'4m4w', '2r6a', '3bgw', '2r6d', '2vyf', '2r6c', '4esv', '4nmn', '2vye'}	0.2112285763049324	509
126	ddi_num_4262	PF14833_PF03446	926.6507466101552	{'2uyy', '3doj', '1yb4', '2cvz', '2i9p', '2gf2', '3q3c', '3w6u', '3obb', '5u5g', '3pef', '1wp4', '4dll', '3pdu', '5je8', '1vpd', '3qha', '3g0o', '3w6z', '3ws7', '3cky'}	0.4681107117171661	828
127	ddi_num_3248	PF00271_PF07717	925.0750142449808	{'2xau', '3kx2', '5i8q', '5lj5', '5jpt', '5xdr', '5lta', '5d0u', '5aor'}	0.24214912404192834	12
128	ddi_num_2220	PF13288_PF08436	922.4388953237736	{'3wqr', '3a06', '4kp7', '4ooe', '2jcx', '2y1c', '4zqh', '3zi0', '2egh', '5jo0', '3zhx', '1q0h', '4y6r', '4a03', '3au8', '1q0l', '2jd0', '4oof', '3zhz', '1onn', '1ono', '4zqf', '5jbi', '3ras', '3a14', '3wqs', '2jd1', '3iie', '3zhy', '2jd2', '3au9', '3anl', '1q0q', '1r0l', '2y1d', '3aua', '4zn6', '2jcy', '5jnl', '2y1g', '1t1s', '1t1r', '4rcv', '3ann', '5jmp', '2y1e', '1onp', '4zqg', '5dul', '4y6p'…	1.1715639608512722	802
130	ddi_num_1364	PF01584_PF02518	922.3077731966652	{'1b3q', '3ja6'}	0.21102556535219075	136
131	ddi_num_2350	PF00679_PF00009	919.966758696899	{'5lj3', '2npf', '3jb9', '3jcm', '5gan', '5mps', '2ywg', '2efg', '2bm0', '4zcm', '3deg', '4myu', '1elo', '5wsg', '2ywe', '1fnm', '3zz0', '1ktv', '2ywf', '3b78', '4fn5', '1n0u', '5a9v', '5mq0', '1zm2', '5gmk', '1dar', '2xex', '3zzu', '4zcl', '1zm3', '3b82', '4myt', '4zci', '1n0v', '4m1k', '3b8h', '3zzt', '1zm9', '1u2r', '5anb', '1zm4', '2bv3', '3cb4', '5gam', '2ywh', '3j0e', '5anc', '2zit', '2e1r'}	0.4181909005749239	911
132	ddi_num_3253	PF00271_PF04851	915.6929574222477	{'5jch', '4xqk', '2nmv', '4gl2', '5jbg', '5jc7', '5jb2', '1d2m', '2fdc', '1c4o', '5jaj', '4a36', '5jcf', '1t5l', '1d9z', '5jc3', '2d7d', '3uwx'}	0.5604423777589386	356
133	ddi_num_4101	PF12631_PF10396	914.9943737505233	{'1xzq', '1xzp', '3gee', '3gei', '3geh'}	0.5308831995570779	312
134	ddi_num_3318	PF14520_PF07499	913.5849550003868	{'2ztd', '1bvs', '2ztc', '2h5x'}	0.2315473627976197	96
135	ddi_num_2221	PF13288_PF02670	910.6418905265621	{'3wqr', '4kp7', '3a06', '4ooe', '2jcx', '2y1c', '4zqh', '3zi0', '2egh', '5jo0', '3zhx', '1q0h', '4y6r', '4a03', '4oof', '3au8', '1q0l', '2jd0', '3zhz', '1onn', '1ono', '4zqf', '3ras', '3a14', '3wqs', '2jd1', '3zhy', '3iie', '2jd2', '3au9', '3anl', '1q0q', '1r0l', '2y1d', '3aua', '4zn6', '2jcy', '5jnl', '2y1g', '1t1s', '1t1r', '4rcv', '3ann', '5jmp', '2y1e', '5dul', '1onp', '4zqg', '4y6p', '3wqq'…	1.04907961267919	392
136	ddi_num_5142	PF02132_PF13662	909.2403114688949	{'4jcv', '3ve5', '2v1c', '4o6p', '1vdd', '3vdu', '4o6o', '3vdp'}	0.69592208861853	171
137	ddi_num_1362	PF01739_PF03705	905.2644241357924	{'1af7', '5ftw', '1bc5'}	0.26824313911200703	143
138	ddi_num_3575	PF08246_PF00112	904.487510377288	{'3f75', '4qrv', '1by8', '4qrx', '5egw', '2o6x', '3usv', '2c0y', '3qt4', '5ef4', '3tnx', '5jt8', '3qj3', '4qrg'}	0.8898746737146745	471
139	ddi_num_1208	PF00689_PF00122	902.9013648476068	{'5avt', '3a3y', '3nal', '4kyt', '4hqj', '3w5b', '4ux2', '4h1w', '4ycl', '2zbd', '2o9j', '5avs', '3n23', '2xzb', '3ar9', '5aw8', '3kdp', '2yn9', '3b8e', '4hyt', '5aw4', '5aw0', '3ar7', '3w5c', '3ar2', '5avq', '5aw7', '1iwo', '4ret', '4ycm', '3fgo', '5aw9', '3ar4', '3ba6', '5xa8', '3n8g', '3fps', '4ux1', '2yfy', '3ar5', '5xa7', '2zbf', '1t5t', '3j7t', '5avr', '3n5k', '1su4', '1vfp', '4xe5', '5a3q'…	0.24286498719501354	426
140	ddi_num_6058	PF13432_PF14559	902.2372222855754	{'3as5', '3as4', '3ash', '3asg'}	0.24277597304016266	150
141	ddi_num_3719	PF08659_PF14765	900.6508930968267	{'2vz8'}	0.1261995339367432	135
142	ddi_num_3054	PF04101_PF03033	898.7339876714807	{'3s2u', '3h4i', '1nlm', '3h4t', '1f0k'}	0.7934349342409395	198
143	ddi_num_4210	PF05188_PF00488	894.5293705512713	{'5akc', '5akb', '5akd', '2o8e', '2o8b', '2o8f', '3thx', '1oh8', '2o8d', '1oh7', '3thy', '3thw', '3thz', '1ng9', '2o8c'}	0.1987065274225679	259
144	ddi_num_564	PF00023_PF12796	891.2180859192762	{'1ikn', '1k1b', '5ent', '4dx7', '5aqa', '2qyj', '4c48', '1k1a', '2j8s', '2dvw', '5aq8', '2v5q', '5vkq', '5jhq', '5itz', '4atz', '4hrm', '5eyl', '1n11', '2p2c', '4nik', '5ens', '1nfi', '1n0q', '4k5b', '4dx6', '2xee', '4rlv', '3nog', '5hry', '5eno', '5nc5', '5hkp', '5aq9', '4n5q', '1n0r', '3zu7', '3utm', '1tr4', '4u96'}	0.6121300067752763	810
145	ddi_num_3566	PF00817_PF11799	890.8719027619622	{'3fds', '5dg8', '5kt4', '5kt2', '4ebc', '4rno', '3g6v', '5f9l', '5kfh', '5kfy', '3mr6', '5kg1', '3gv5', '4j9l', '5dqg', '4q8f', '3q8r', '3in5', '5l1k', '4fs1', '4eey', '3h40', '2aq4', '4j9k', '4ebd', '5kfk', '5kt5', '4q44', '4j9m', '4ed6', '3epg', '5kfw', '5l9x', '4j9r', '3si8', '4j9p', '1jih', '5dqh', '5dga', '4ird', '2alz', '1t94', '4ed8', '3tq1', '4yqw', '3h4d', '2imw', '5kt7', '4o3p', '5dg7'…	0.19517280933178494	553
147	ddi_num_5725	PF07517_PF07516	886.5344078281703	{'3iqy', '4uaq', '1nkt', '1m74', '2vda', '2fsi', '2ipc', '3jux', '1tf5', '3iqm', '1nl3', '1m6n', '3din', '3jv2', '2fsf', '4ys0', '1tf2', '2fsh', '2ibm', '2fsg'}	0.8106399862386897	772
148	ddi_num_3175	PF06831_PF06827	884.5654672551161	{'3u6e', '2f5p', '4pdi', '1l2d', '1nnj', '1pji', '2xzu', '2ea0', '1q3b', '4g4o', '3u6s', '3u6m', '1pm5', '3gpu', '3gq3', '3sas', '3sar', '3sat', '2f5o', '3gpy', '1ee8', '4pdg', '3c58', '3u6o', '3u6p', '3u6c', '1r2z', '4pcz', '3jr4', '1l1z', '1q39', '1l2c', '4cis', '4g4n', '1r2y', '4pd2', '1k3x', '3saw', '1kfv', '3gq4', '3u6d', '2oq4', '2f5n', '4g4q', '1tdz', '2opf', '1xc8', '3jr5', '1pjj', '3sbj'…	0.8835138089785742	210
149	ddi_num_979	PF00289_PF00364	884.2961735731369	{'5ks8', '4hr7'}	0.21761678209177246	270
150	ddi_num_38	PF02739_PF00476	883.4744966807987	{'1bgx'}	0.2066790367263221	133
151	ddi_num_4784	PF00224_PF02887	880.1772615210725	{'3qv7', '3is4', '1a5u', '4ks0', '1aqf', '3e0v', '3g2g', '3qv8', '4hyw', '4rpp', '3t07', '2g50', '1pkm', '1zjh', '1pky', '4kcv', '4kcw', '3srd', '3qv6', '1f3x', '3hqp', '1pkl', '1a49', '4qg9', '3hqo', '3hqq', '3qv9', '3bjf', '3bjt', '3hqn', '4qgc', '3srf', '4drs', '4fxf', '3t0t', '1t5a', '1f3w', '3t05', '1a3w', '5x1v', '3gg8', '3n25', '4fxj', '4qg6', '5x1w', '3khd', '1pkn', '3qtg', '4g1n', '3me3'…	0.7258701292649723	804
152	ddi_num_1602	PF01321_PF00557	879.0222410108377	{'5fcf', '1wn1', '5cnx', '5jqk', '5giq', '2how', '4zng', '5cik', '4s2r', '4r60', '4ege', '2zsg', '3ctz', '5jr6', '5cdv', '4fkc', '3q6d', '5fch', '5giu', '1chm', '4s2t', '4rgz', '1wy2', '1pv9', '5cdl', '5cde'}	0.6449673137027856	822
153	ddi_num_1964	PF03119_PF01653	874.563213348321	{'1v9p'}	0.19133398557282544	27
154	ddi_num_5672	PF02772_PF00438	873.7675484483983	{'3iml', '1o93', '1rg9', '2p02', '5a1i', '2obv', '1o92', '1mxa', '4ktv', '5t8s', '5h9u', '4le5', '1mxc', '3so4', '5a1g', '4ndn', '1xrc', '1xrb', '4ktt', '5ugh', '5t8t', '5a19', '1o90', '3s82', '1o9t', '1p7l', '1mxb', '1fug', '1xra', '3rv2', '4odj', '1qm4', '3tde'}	1.15510053671396	478
155	ddi_num_5083	PF04055_PF13186	870.9872817598233	{'4k39', '4k36', '4k37', '4k38'}	0.5294744786687142	228
156	ddi_num_6093	PF16198_PF01509	870.5170431951053	{'3hax', '3u28', '3uai', '2ey4', '1zl3', '1r3e', '3hay', '2rfk', '1ze1', '1ze2', '3mqk', '1k8w', '2ab4', '1r3f', '3hjw', '1sgv'}	1.2278563528424542	855
157	ddi_num_4842	PF01743_PF12627	868.7809994705686	{'3aqm', '3h38', '5hc9', '3aql', '1miw', '3wfp', '3h39', '3h37', '3aqn', '3h3a', '1miv', '1miy', '3aqk', '3wfo'}	0.33962350447881584	143
158	ddi_num_4852	PF01379_PF03900	866.6063930145833	{'1pda', '1ypn', '2ypn', '3eq1', '4mlq', '4htg', '3ecr', '1ah5', '1gtk', '4mlv'}	0.809905601326909	559
159	ddi_num_3177	PF04408_PF07717	865.3642428886783	{'2xau', '5wsg', '3kx2', '5i8q', '5lj5', '5ltk', '5jpt', '5ltj', '5xdr', '5lta', '3i4u', '5d0u', '5aor'}	0.5103923326716071	457
160	ddi_num_2222	PF08436_PF02670	864.7546104565887	{'3wqr', '3a06', '4kp7', '4ooe', '2jcx', '2y1c', '4zqh', '3zi0', '2egh', '5jo0', '3zhx', '1q0h', '4y6r', '4a03', '1q0l', '3au8', '2jd0', '4oof', '3zhz', '1onn', '1ono', '4zqf', '3ras', '3a14', '3wqs', '2jd1', '3zhy', '3iie', '2jd2', '3au9', '3anl', '1q0q', '1r0l', '2y1d', '3aua', '2jcy', '4zn6', '5jnl', '2y1g', '1t1s', '1t1r', '4rcv', '3ann', '5jmp', '2y1e', '5dul', '4zqg', '1onp', '4y6p', '3wqq'…	0.5341244197808093	481
163	ddi_num_220	PF16177_PF00501	856.7690922892909	{'2p2m', '2p2b', '2p2j', '1ry2', '5k85', '4wd1', '2p2q', '5k8f', '1pg4', '2p2f', '5vpv', '5ifi', '2p20', '1pg3', '5jrh'}	0.6757876666448948	751
164	ddi_num_5313	PF03948_PF01281	854.8246192521922	{'4csu', '5ady'}	0.2370085199121653	74
165	ddi_num_4547	PF12705_PF00580	852.6669571627042	{'4cei', '4ceh', '3u4q', '3u44', '4cej'}	0.13801484199054675	133
166	ddi_num_2347	PF00679_PF14492	852.6359969270854	{'2npf', '2bm0', '1wdt', '4myu', '1elo', '2p8w', '1fnm', '3zz0', '3b78', '1ktv', '1n0u', '1zm2', '2p8y', '2om7', '2xex', '3zzu', '2p8x', '3b82', '4myt', '1n0v', '4m1k', '3izp', '3b8h', '1zm9', '2dy1', '1u2r', '5anb', '1zm4', '1zm3', '5anc', '3j0e', '2zit', '2e1r'}	0.5531611563810998	337
167	ddi_num_5670	PF02773_PF02772	845.2062422770455	{'3iml', '1o93', '1rg9', '2p02', '5a1i', '2obv', '1o92', '1mxa', '4ktv', '5t8s', '5h9u', '4le5', '1mxc', '3so4', '5a1g', '5ugh', '1xrc', '1xrb', '4ndn', '4ktt', '5t8t', '5a19', '1o90', '3s82', '1o9t', '1p7l', '1mxb', '1fug', '1xra', '3rv2', '4odj', '1qm4', '3tde'}	1.954908269905268	835
168	ddi_num_3429	PF01418_PF01380	844.8842261770282	{'4ivn'}	0.2309395354522197	121
169	ddi_num_3582	PF05922_PF00082	837.7229061607562	{'3gcw', '3m0c', '3h42', '3bps', '3p5b', '2w2q', '1scj', '2w2p', '3whi', '4ov6', '4nmx', '4yn3', '2p4e', '3sqo', '3bgo', '3p5c', '4ne9', '2xtj', '4k8r', '2w2n', '2pmw', '2w2m', '1spb', '3gcx', '2qtw', '3co0', '2w2o', '3cnq'}	0.9842905279969372	819
170	ddi_num_2766	PF00460_PF06429	836.9246324975647	{'3a69', '5wrh', '5jxl'}	0.7313786937729368	217
171	ddi_num_2826	PF10415_PF00206	835.1378881415721	{'4adm', '1yfe', '1fur', '4hgv', '1vdk', '5f92', '3oce', '3r6q', '1j3u', '3qbp', '4apa', '5f91', '3r6v', '3rrp', '1fup', '3tv2', '5d6b', '4adl', '3no9', '2fus', '1jsw', '3ocf', '3e04', '3rd8', '4apb', '1fuq', '1fuo', '1kq7'}	0.41576375963323386	437
172	ddi_num_6038	PF00205_PF02776	835.109098545852	{'2ezu', '2wvh', '4d5g', '2pgn', '2iht', '5k6t', '4k9n', '2fwn', '2ez8', '2vbi', '2ihv', '2ji8', '4gm0', '4rjj', '2uz1', '2q5o', '2vbf', '1z8n', '2q5j', '1q6z', '5dx6', '3ea4', '4q9d', '4d5e', '2w93', '1yhz', '3eya', '2wvg', '1qpb', '5dgt', '2ji7', '1ovm', '4qpz', '2ji9', '2vk8', '4mq5', '3oe1', '4kgd', '2q29', '2c31', '4qel', '5ahk', '2jib', '1t9b', '4jud', '2ez9', '2ag1', '2vbg', '1pyd', '2pan'…	0.17051504892945166	991
173	ddi_num_5754	PF02403_PF00587	828.6157311236708	{'3qne', '2dq0', '1ser', '2zr2', '3lsq', '3vbb', '1ses', '1set', '3qo5', '3qo7', '1sry', '3qo8', '2zr3', '4rqf', '2dq3', '3lss', '4l87', '4rqe'}	0.5649080580269634	194
174	ddi_num_2999	PF00703_PF02837	824.19856447946	{'3k4d', '1jz2', '3t0a', '4cuc', '3hn3', '3k4a', '2vzv', '3k46', '3t09', '1jyn', '3muy', '1jyw', '1f4h', '5uj6', '4cu8', '3i3d', '3muz', '2vzt', '1jz6', '3t08', '3lpg', '4cu6', '2vzu', '3t2q', '3vd3', '3iap', '4jkl', '3j7h', '1px4', '1px3', '1jz7', '3vd5', '1f4a', '3dec', '5dmy', '3mv0', '1jyx', '3vd7', '4ypj', '2vzo', '2vzs', '3ob8', '3lpf', '3e1f', '4ttg', '3fn9', '1hn1', '4cu7', '3dym', '3t2p'…	0.1731316235215951	428
175	ddi_num_108	PF00004_PF05362	821.7428456153717	{'3m6a', '4ypl'}	0.22963716271025505	74
176	ddi_num_6035	PF02775_PF00205	817.750657805663	{'2ezu', '4mpp', '4mpj', '2wvh', '4d5g', '1v5f', '2pgn', '2iht', '5k6t', '4k9n', '2fwn', '1v5e', '2ez8', '2vbi', '2ihv', '2ji8', '4gm0', '4rjj', '2uz1', '2q5o', '1ybh', '2vbf', '1z8n', '2q5j', '1q6z', '5dx6', '3ea4', '4q9d', '4d5e', '2w93', '1yhz', '3eya', '1qpb', '2dji', '5dgt', '2ji7', '1ovm', '4qpz', '2ji9', '1v5g', '2vk8', '4mq5', '3oe1', '4kgd', '2q29', '2c31', '5ahk', '2jib', '4jud', '1t9b'…	0.586299424617516	688
177	ddi_num_6138	PF03720_PF03721	812.5155587554596	{'3gg2', '2qg4', '4rjt', '2o3j', '1mfz', '4r16', '4edf', '1dlj', '3tdk', '4xr9', '4a7p', '5tjh', '3vtf', '4xrr', '3tf5', '2q3e', '3itk', '2y0e', '3prj', '1mv8', '3ojl', '1muu', '3pjg', '2y0c', '1dli', '2y0d', '3khu', '3ptz'}	0.3708142213036628	409
178	ddi_num_3311	PF00730_PF14815	811.7563340340082	{'3g0q', '5dpk', '1rrq', '4yph', '4ypr', '3fsp', '1rrs', '1vrl', '4yoq'}	0.6267399661575441	155
179	ddi_num_973	PF02785_PF00364	811.1410212109407	{'3tw6', '2qf7'}	0.25323975929063336	159
180	ddi_num_6046	PF00515_PF13181	810.0625321823538	{'3lca', '3fp4', '5g05', '4cgv', '1kt1', '3fp2', '4cgw', '4rg7', '1w3b', '2vyi', '5a31', '5g04', '3fp3', '3vty', '5lcw', '2fbn', '4ui9', '4rg6', '3vtx'}	0.3545243565182812	375
182	ddi_num_221	PF16177_PF13193	805.3809377686783	{'1pg4', '2p2b', '1pg3'}	0.3220216688511754	30
184	ddi_num_3136	PF00009_PF11987	802.7695594377541	{'4n3s', '4ncl', '3j4j', '3izy', '3wbk', '1g7r', '4kjz', '1g7s', '3wbj', '5me0', '4ncf', '5fg3', '1g7t', '5me1', '4n3n', '5lmv', '1zo1'}	0.520814874146599	681
185	ddi_num_132	PF07724_PF10431	801.3403197918242	{'1qvr', '4fd2', '3j3s', '4i34', '3hte', '1do0', '5kne', '1g4b', '1ksf', '4fcw', '1g4a', '3j3u', '5d4w', '3hws', '4lj8', '1hqy', '1r6b', '1yyf', '5ji2', '4lj7', '4ciu', '4fcv', '4lj4', '4i5o', '1g3i', '4i4l', '3j3t', '1ofh', '4i81', '3pxi', '5ji3', '1kyi', '1ht1', '3j3r', '5txv', '4lja', '4i63', '4i9k', '4fct', '1do2', '4lj6', '1ht2', '1ofi'}	0.3329949003183143	846
186	ddi_num_25	PF00725_PF02737	799.5214306372372	{'4dyd', '1f14', '4pzc', '4b3j', '4kug', '4pzd', '3zwa', '3zw8', '3zw9', '2hdh', '2wtb', '3f3s', '4kuh', '1m76', '3k6j', '3ado', '2x58', '4j0f', '3zwc', '1f0y', '4r1n', '1il0', '5mgb', '3had', '1zej', '4kue', '4b3h', '1lso', '4e12', '1wdk', '1lsj', '1f17', '1f12', '3zwb', '4om8', '1wdm', '3mog', '1m75', '4b3i', '1wdl', '4j0e', '4pze', '1zcj', '3hdh', '3adp', '2d3t', '4e13', '3rqs'}	0.5540112656213363	656
187	ddi_num_987	PF13533_PF13437	799.1749544031816	{'4tko'}	1.1001561099844364	261
188	ddi_num_636	PF08264_PF10458	795.4302504993237	{'1gax', '1ivs'}	0.2125683102577029	37
189	ddi_num_1803	PF09190_PF01406	795.1251817347934	{'3tqo', '1li5', '1li7', '1u0b'}	1.2037794470683276	263
190	ddi_num_6019	PF13155_PF08275	793.961382883504	{'4edg', '1dde', '4edk', '4edt', '4edv', '1eqn', '1dd9', '4ee1', '5guj', '2au3', '4edr', '3b39'}	1.1746897147807598	436
191	ddi_num_983	PF00364_PF02786	792.7235661302153	{'3tw6'}	0.4890770758480172	96
192	ddi_num_2357	PF14492_PF00009	791.5880766444146	{'1n0v', '1elo', '3zzu', '2xex', '3izp', '3zzt', '2dy1', '2p8x', '4fn5', '5anb', '2bm0', '1wdt', '3j0e', '5anc', '2p8y', '2om7', '2p8z'}	0.3109920296787943	364
193	ddi_num_1361	PF01339_PF00072	789.4008256597281	{'1a2o'}	0.3350766189069712	155
194	ddi_num_4518	PF07943_PF00768	788.9411530553356	{'1sdn', '4k91', '3mfd', '1hd8', '3it9', '3mze', '3ita', '3itb', '1nzo', '3beb', '1z6f', '5j8x', '3mzd', '3a3j', '3mzf', '1nj4', '1nzu', '3bec', '1xp4', '4drt'}	0.20883508132971826	309
195	ddi_num_3127	PF01018_PF01926	786.068890404672	{'4csu', '1udx', '1lnz', '5m04'}	0.561509442477091	343
196	ddi_num_1022	PF02237_PF03099	784.7819681351411	{'1hxd', '4xtx', '4xu1', '3rux', '2dz9', '4wf2', '2hni', '2dve', '2dzc', '2ej9', '1wnl', '2dto', '2e65', '2deq', '1wq7', '2dkg', '2e41', '2e1h', '2ejf', '2e64', '2eay', '2ewn', '3efs', '2fyk', '4xty', '1wpy', '1x01', '2dxt', '2e10', '1bib', '4xtw', '2ejg', '4xu3', '2dth', '1wqw', '3l1a', '3fjp', '4xtu', '4xtv', '2dxu', '2dti', '4xu0', '2zgw', '4op0', '1bia', '4xu2', '2djz', '4xtz', '3efr'}	0.31525290960198504	345
197	ddi_num_4105	PF06463_PF04055	784.2825761938569	{'1tv7', '1tv8', '2fb2', '2fb3'}	0.8628853947235102	461
198	ddi_num_896	PF00308_PF08299	784.0834716357772	{'2hcb', '3r8f'}	0.2168616861955231	77
199	ddi_num_3126	PF13167_PF01926	782.4539195805522	{'3kxk', '3kxi', '3kxl', '5ady', '2qtf', '2qth'}	0.5054621129517164	220
200	ddi_num_5893	PF03481_PF01300	776.3304235127264	{'2eqa', '4e1b', '3aje'}	0.5578850716420094	228
201	ddi_num_5061	PF01729_PF02749	775.2638296566271	{'3c2r', '3c2e', '3c2f', '3c2v', '4kwv', '1x1o', '1qpo', '5ayy', '1o4u', '2b7q', '2b7p', '1qpn', '5ayz', '5hup', '2i14', '1qpq', '3c2o', '5ayx', '3gnn', '4i9a', '2jbm', '3tqv', '4kww', '1qap', '3l0g', '1qpr', '5hul', '2b7n', '5huo', '3paj'}	1.1661659350411149	965
202	ddi_num_1588	PF00988_PF00117	774.3055458163839	{'1c3o', '1bxr', '1kee', '5dot', '1ce8', '1cs0', '1a9x', '1c30', '1m6v', '1t36', '5dou', '1jdb'}	0.6004798424918205	337
203	ddi_num_1965	PF03119_PF12826	773.6389075531323	{'1v9p', '5tt5'}	0.7054164351084411	144
205	ddi_num_1845	PF00270_PF00570	759.992256123461	{'4cdg', '4cgz', '4o3m'}	0.33260272306114697	92
206	ddi_num_4266	PF07479_PF01210	758.6519790924249	{'1m66', '1x0x', '1txg', '4fgw', '1n1e', '3k96', '2pla', '1z82', '1evy', '1x0v', '1yj8', '1n1g', '1m67', '1jdj', '1wpq', '1evz'}	0.8005255003405118	691
207	ddi_num_893	PF07707_PF00651	757.589774239578	{'4apf', '3hve', '3i3n', '4ap2', '4hxi'}	0.2832647136869742	123
208	ddi_num_3088	PF01272_PF03449	756.5143000963939	{'3aoi', '2p4v', '3aoh', '1grj', '2etn', '2f23', '4wqt', '2eul'}	0.4559083291806712	561
209	ddi_num_3265	PF00271_PF12344	755.8412947743452	{'2nmv', '3uwx', '1d2m', '1d9z', '1t5l', '1c4o', '2fdc', '3v4r', '2d7d', '1d9x'}	1.7358630605240588	178
210	ddi_num_4043	PF01189_PF01029	751.3124431765327	{'1sqf', '1sqg'}	0.4137320622100751	101
211	ddi_num_4495	PF00989_PF08447	749.0418780270758	{'5sy7', '4zph', '5sy5', '4zpr', '4zpk', '4zqd', '4zp4'}	0.19413311358011265	197
213	ddi_num_3257	PF00271_PF09382	747.3288173039982	{'4tmu', '4q48'}	0.29481474571594235	70
214	ddi_num_5138	PF07508_PF00239	747.0841385104651	{'4bqq'}	0.2023547203143482	54
215	ddi_num_1642	PF06418_PF00117	746.4857578782063	{'2ad5', '1vco', '1vcn', '4zdk', '4zdj', '5u05', '5u3c', '4zdi', '5u03', '5u6r', '1vcm', '3nva', '1s1m', '5tkv'}	0.4883865839317228	441
216	ddi_num_888	PF03483_PF01588	746.2142828788593	{'2iy5', '4p74', '4tva', '2rhs', '1eiy', '2rhq', '2aly', '3hfz', '4p75', '3teh', '1b7y', '1b70', '4p71', '4p73', '1jjc', '2akw', '1pys', '2amc', '4p72'}	0.22750216947058355	182
217	ddi_num_97	PF00004_PF07724	741.6699134874672	{'3j3r', '1qvr', '5d4w', '3j3s', '1do0', '1g4b', '3j3t', '1do2', '1hqy', '1ht2', '1yyf', '1e94', '1ht1'}	0.23451970683746295	747
219	ddi_num_4548	PF12705_PF13361	738.6225121733822	{'4ceh', '3u4q', '3u44', '4cej', '4cei'}	0.1332712575089655	298
220	ddi_num_3711	PF00467_PF17136	734.8146118397403	{'3j5l', '3j7y', '4wce', '5hl7', '5dm6', '4uy8', '2zjr', '5x8t', '4io9', '2zjq', '5h1s', '5mmi', '3dll', '3cf5', '4ce4', '4wfn', '5gad', '2d3o', '5jvh', '3j3v', '2j28', '5mlc', '5dm7', '3j3w', '4ioa', '3j7z', '5jvg', '5gaf', '4u67', '3j46', '5gae', '3j45', '3pio', '3pip', '4wfa', '4v19', '4wfb', '5hkv', '5gah', '5aka', '5gag', '5ady', '2zjp', '4wf9', '4ioc', '3bbx'}	1.5869051592739851	409
221	ddi_num_3397	PF00570_PF00271	732.0799311759455	{'4cdg', '4cgz', '4o3m'}	0.33419964559417403	79
222	ddi_num_1601	PF01321_PF16189	731.0272468359627	{'4s2r', '5jqk', '3ctz', '5jr6', '4s2t'}	0.3522347167967508	262
223	ddi_num_2733	PF00700_PF00669	730.9227362058094	{'3a5x', '3k8v', '1io1', '3k8w', '1ucu', '3v47'}	0.9630994147712802	491
224	ddi_num_4685	PF02878_PF02879	729.4969496086919	{'1c47', '1tuo', '3pdk', '3pmg', '1k35', '1kfq', '4mrq', '3bkq', '3c04', '5kl0', '2fuv', '5f9c', '1k2y', '5tr2', '3rsm', '4qg5', '4hjh', '1pcj', '5epc', '1jdy', '1c4g', '1pcm', '5bmn', '1p5d', '3uw2', '2h4l', '5jn5', '3olp', '1lxt', '1p5g', '1vkl', '2fkf', '4il8', '1wqa', '1kfi', '5bmp', '3i3w', '2fkm', '3na5', '2f7l', '2h5a', '5hsh'}	0.5129947075428187	629
225	ddi_num_361	PF16884_PF00107	727.3373057223503	{'2j3i', '4hfm', '2zb4', '4hfn', '1v3t', '2zb3', '4b7x', '4we3', '1v3v', '4b7c', '2w98', '1v3u', '2w4q', '4wgg', '2j3j', '2j3h', '4mkr', '4hfj', '2y05', '2dm6', '2zb8', '2vna', '4nh4', '2j3k', '2zb7', '1zsv'}	0.2358136956339653	310
226	ddi_num_3688	PF07650_PF01926	727.1148792831369	{'3ieu', '3r9w', '3iev', '1ega', '1wf3', '3r9x'}	0.3091269613245492	135
228	ddi_num_2822	PF12327_PF00091	726.3109874311888	{'1rlu', '4kwe', '3voa', '3vob', '2vaw', '1ofu', '4e6e', '1rq2', '4u39', '2vxy', '2vam', '3vo8', '2rhh', '5mn6', '2q1y', '3wgl', '2rhj', '2vap', '5mn5', '1w5a', '2r75', '1rq7', '1w58', '1fsz', '2r6r', '1w5f', '2q1x', '3wgj', '5mn7', '5h5g', '3wgn', '3vo9', '3wgk', '5h5i', '4m8i', '5mn8', '1w5e', '2rhl', '2rho', '5v68', '3wgm', '1w59', '5h5h', '1w5b', '5mn4', '4dxd'}	0.3835852512098261	922
229	ddi_num_1979	PF00712_PF02767	725.1839255283943	{'4k3l', '3q4j', '4k3k', '4n9a', '4pnv', '5m1s', '5g4q', '1ok7', '3rb9', '3pwe', '3q4l', '4tr6', '5agv', '4n97', '4ovf', '4n96', '1mmi', '3bep', '4k3r', '4n95', '2avt', '4n99', '4ovg', '5fku', '5fve', '3f1v', '4trt', '2pol', '1jql', '4tr7', '4n98', '5agu', '1unn', '5fkv', '2awa', '4pnu', '4tr8', '4rki', '4mjq', '4k3o', '4mjr', '2xur', '4mjp', '4k3m', '5fkw', '4n94', '5ah2', '5frq', '3d1e', '4s3i'…	0.4066242750191685	796
230	ddi_num_6014	PF01131_PF01751	724.4282937838681	{'5gvc', '1cy8', '2o19', '3px7', '4rul', '1cy7', '2gaj', '4ddx', '2o54', '2gai', '4cgy', '1gl9', '4cht', '1cy2', '1cy0', '1ecl', '2o5c', '1cy1', '1gku', '1d6m', '4ddu', '1i7d', '4ddv', '2o59', '3pwt', '1mw8', '4ddw', '5d5h', '4ddt', '1cy4', '1mw9', '1cy6', '5gve', '2o5e'}	0.3176743355982589	583
231	ddi_num_3389	PF00104_PF00105	723.7541564753897	{'4nqa', '3dzu', '3dzy', '3e00', '4iqr'}	0.297243001034636	191
232	ddi_num_2499	PF01012_PF00766	718.7178596775162	{'1o96', '1efp', '3clr', '1o97', '2a1u', '3clt', '3cls', '4l2i', '1efv', '4kpu', '3clu'}	0.27773340625272586	316
233	ddi_num_1934	PF10410_PF08275	718.4263576552008	{'1eqn'}	0.2059627234147085	126
234	ddi_num_5659	PF05491_PF05496	717.6551993244401	{'1ixr', '3pfi', '1in4', '1in8', '1j7k', '1ixs', '1hqc', '1in6', '1in7', '1in5'}	0.3549242426701116	199
235	ddi_num_3313	PF12826_PF14520	715.4910445522069	{'2owo', '4glx', '5tt5', '1dgs', '1v9p'}	0.7887258135946689	49
236	ddi_num_2732	PF00254_PF05698	715.3005184524299	{'1t11'}	0.1811661187786971	147
237	ddi_num_166	PF16193_PF12002	712.9515331350048	{'3pvs'}	1.4293390569849258	458
238	ddi_num_4687	PF02878_PF00408	712.8121839922109	{'1p5d', '3pdk', '1p5g', '2fkm', '4hjh', '2h5a', '1pcj', '3bkq', '1pcm', '1kfi'}	0.4065848393603241	102
239	ddi_num_2758	PF00258_PF00175	711.9118998912397	{'3qfr', '3ojx', '5fa6', '3qfc', '2bpo', '2bf4', '2bn4', '4yao', '1ja1', '4y9u', '1ja0', '1j9z', '3qe2'}	0.22038351389820932	83
240	ddi_num_2259	PF00563_PF00072	707.0467796092798	{'3sy8'}	0.15884902611422658	570
241	ddi_num_514	PF13193_PF00668	706.7053941672714	{'4zxh', '2vsq', '4zxi'}	0.12556164532898362	132
242	ddi_num_4627	PF00883_PF02789	702.6581889604297	{'1lap', '3pei', '5lhj', '3jru', '2j9a', '4ksi', '3kzw', '2ewb', '1bpm', '5d8n', '1bll', '1lan', '3h8g', '3h8e', '1lcp', '1bpn', '3h8f', '1gyt', '5lhk', '1lam'}	0.4384973163101479	418
243	ddi_num_4209	PF05188_PF05192	702.5877402100405	{'1oh8', '3thw', '1oh5', '3thz', '2o8c', '3k0s', '1oh6', '1oh7', '2o8f', '1wb9', '1wbd', '1w7a', '2o8e', '2o8b', '1nne', '3thx', '1fw6', '1e3m', '3thy', '1wbb', '3zlj', '1ewr', '2wtu', '1ewq', '2o8d', '1ng9'}	0.1744070454584362	347
244	ddi_num_1983	PF02767_PF02768	702.5544370625673	{'4k3l', '3q4j', '4k3k', '4n9a', '4pnv', '5m1s', '5g4q', '1ok7', '3rb9', '3pwe', '4tr6', '5agv', '4n97', '4k3q', '4ovf', '4k3p', '4n96', '1mmi', '3bep', '4k3r', '4n95', '2avt', '4ovg', '5fve', '5fku', '4k74', '3f1v', '4trt', '1jql', '2pol', '4tr7', '4n98', '5agu', '1unn', '5fkv', '2awa', '4pnu', '4tr8', '4rki', '4mjq', '4k3o', '4mjr', '4mjp', '4k3m', '5fkw', '4n94', '5ah2', '5frq', '3d1e', '4s3i'…	0.300277559209791	727
245	ddi_num_4578	PF05524_PF02896	702.1395368740314	{'2hwg', '2wqd'}	0.18067287765048007	113
247	ddi_num_3314	PF12836_PF09371	698.0636025769562	{'3bzk', '3bzc', '2oce'}	0.34837603744102585	91
248	ddi_num_3053	PF13579_PF00534	697.7892206134363	{'4xsr', '4xsu', '4xso', '4xsp'}	0.2107325504179664	112
249	ddi_num_2641	PF14691_PF07992	696.9566533424278	{'1h7x', '1gt8', '5jfc', '5jca', '4yry', '4ylf', '1h7w', '1gth', '2vdc', '1gte'}	0.4602209757642354	662
250	ddi_num_2583	PF01149_PF06831	696.200757172966	{'3u6e', '2f5p', '4pdi', '1nnj', '4nrw', '1pji', '3u6s', '1q3b', '2ea0', '4g4o', '3a42', '3u6q', '3twk', '3go8', '1pm5', '3u6m', '3gq3', '3sas', '3sar', '3sau', '5itr', '3sat', '3twm', '5itt', '2f5o', '3gpy', '1ee8', '4pdg', '3gq5', '3c58', '3u6o', '3u6p', '2xzu', '1r2z', '3twl', '4pcz', '3jr4', '1l1z', '5itx', '1q39', '5itu', '5itq', '4cis', '3vk7', '1q3c', '1r2y', '3a45', '4pd2', '4g4n', '1k3x'…	0.6209643351813441	411
251	ddi_num_6055	PF13424_PF13181	695.0879278952377	{'5g05', '4g2v', '5a6c', '5fzr', '4jhr', '4wne', '3zgq', '5a31', '4wng', '5fzq', '5dse', '5lcw', '3ro2', '5g04', '4wnd', '4ui9', '5fzs', '4j0u', '3sf4'}	0.2704021115431345	391
252	ddi_num_1603	PF16189_PF00557	694.6962001079968	{'4s2r', '5jqk', '3ctz', '5jr6', '4s2t'}	0.4733755491882202	324
253	ddi_num_1953	PF00986_PF01751	694.0899263629918	{'5btl', '3raf', '5btf', '5cdr', '3fof', '5btc', '5cdn', '3m4i', '5cdo', '3ksa', '4z2d', '5cdm', '4i3h', '4koe', '5bti', '5btg', '3ksb', '2xkk', '5bs3', '4z2e', '2xcr', '4z53', '5bta', '2xcq', '3ltn', '5iwi', '4kpf', '2xkj', '3rae', '3foe', '3ig0', '4z2c', '4juo', '2xco', '5btd', '5cdp', '3rad', '4plb', '5cdq', '5eix', '2xcs', '4tma', '5bs8', '4z3o', '5btn', '4z4q', '2xct', '3k9f', '3nuh', '4bul'…	0.7076967156428586	614
254	ddi_num_6050	PF13414_PF13432	693.9728807282602	{'1na0', '3kd7'}	0.6066061135883046	202
256	ddi_num_4960	PF13765_PF00622	693.7371198852576	{'4b8e', '2wl1', '4v1p', '3zo0', '2iwg', '2vok', '2fbe', '4n7i', '4wvm', '4cg4', '4n7u', '3kb5'}	0.5033462171524963	407
257	ddi_num_617	PF13637_PF13857	691.3353351742285	{'1ihb', '2dwz', '1mx2', '4g8l', '3aji', '1mx6', '5et0', '5et1'}	0.9115134792532308	314
258	ddi_num_2373	PF01132_PF09285	688.2972093748332	{'3a5z', '5j3b', '3oyy', '1ueb', '1yby'}	0.9930820599705548	93
259	ddi_num_40	PF02872_PF00149	688.0143410860294	{'4h2g', '4h1s', '3ive', '4q7f', '4h2i', '1oi8', '4h1y', '3ztv', '1oie', '1hp1', '3ivd', '4h2b', '3zu0', '1ho5', '4wwl', '1hpu', '3qfk', '2z1a', '1ush', '4h2f'}	0.2398717033337633	818
261	ddi_num_179	PF01061_PF00005	687.9849844222953	{'5do7', '5nj3'}	0.3641880494678224	217
262	ddi_num_1956	PF01653_PF14520	686.1324435682233	{'2owo'}	0.5582471453692704	17
263	ddi_num_1949	PF00204_PF02518	684.4726676085636	{'1ei1', '3zkd', '4hy1', '4hxz', '1zxn', '3zkb', '4i3h', '1s16', '4juo', '4hym', '1qzr', '4kqv', '4wud', '4r1f', '4wuc', '3zm7', '1kij', '1pvg', '4pu9', '4prv', '4xtj', '1zxm', '4prx', '4wub', '4gfh'}	0.33494340859519445	484
264	ddi_num_3173	PF02895_PF02518	683.2741264788617	{'1b3q'}	0.2920613151643652	24
265	ddi_num_2897	PF00117_PF00958	681.8320748133552	{'5tw7', '2ywc', '3uow', '2ywb', '2vxo', '4wio'}	0.3632020796701699	249
266	ddi_num_5263	PF01386_PF14693	681.0252700066087	{'2zjq', '5jvg', '1feu', '4wfn', '5dm6', '4u67', '3cf5', '2zjp', '5jvh', '2zjr', '4wf9', '4ioc', '3pio', '4io9', '3pip', '4ioa', '3dll', '5dm7'}	0.2814131236968649	92
267	ddi_num_5788	PF00140_PF04539	680.9571904299041	{'1ku2'}	0.3049103557347725	48
268	ddi_num_5671	PF02773_PF00438	680.0863402671288	{'3iml', '1o93', '1rg9', '2p02', '5a1i', '2obv', '1o92', '1mxa', '4ktv', '5t8s', '5h9u', '4le5', '1mxc', '3so4', '5a1g', '5ugh', '1xrc', '1xrb', '4ndn', '4ktt', '5t8t', '5a19', '1o90', '3s82', '1o9t', '1p7l', '1mxb', '1fug', '1xra', '3rv2', '4odj', '1qm4', '3tde'}	1.0315445532445957	791
269	ddi_num_886	PF03483_PF03484	677.9851186949062	{'2cxi', '4tva', '2aly', '2akw', '3pco', '1pys', '3hfz', '3teh', '4p71', '4p74', '2rhq', '4p75', '1b7y', '4p72', '2iy5', '2rhs', '1eiy', '1b70', '1jjc', '4p73', '2amc'}	0.7609951703779327	62
270	ddi_num_6053	PF13414_PF13181	677.2390097479347	{'5g05', '5a31', '5g04', '5lcw', '1elw', '4ui9'}	0.4695343870798711	94
271	ddi_num_3113	PF00043_PF13417	676.5533318682942	{'3m3m', '5ft3', '3wyw', '4kdu', '5nr1', '1n2a', '2c3n', '2c3q', '4gsn', '4exj', '3qav', '3erg', '4qq7', '4kdx', '3ibh', '4hi7', '4nhw', '3zmk', '3vwx', '4e8h', '3ay8', '2imi', '3qaw', '4j2f', '3f6f', '4hz2', '1v2a', '2il3', '1r5a', '4png', '4ke3', '3zml', '2imk', '4e8e', '3gh6', '2c3t', '3erf', '3r2q'}	1.0683535087108031	615
272	ddi_num_4577	PF05524_PF00391	675.7766495608802	{'5t1o', '3eza', '2eza', '2kx9', '2ezc', '2ezb', '1ezd', '2mp0', '2xdf', '2wqd', '5t12', '1ezc', '1zym', '3ezb', '3eze', '2hro', '1eza', '2n5t', '2l5h', '2hwg', '1ezb'}	0.9086718235393296	583
273	ddi_num_5023	PF00358_PF00367	674.8371723483842	{'1o2f'}	0.2306698712766383	119
275	ddi_num_121	PF13086_PF13087	670.986241792875	{'4pj3', '4b3f', '5mzn'}	0.27867151119350714	507
276	ddi_num_1975	PF07733_PF14579	670.6650796130139	{'2hnh', '5fkv', '4jom', '2hpm', '2hpi', '4iqj'}	0.19897366553850354	69
277	ddi_num_2863	PF02781_PF00479	669.6274647161188	{'1e7m', '1e77', '2bhl', '1h9b', '1dpg', '1h94', '5ukw', '4e9i', '4em5', '5aq1', '1e7y', '1h9a', '2dpg', '1qki', '1h93', '2bh9', '4lgv'}	0.3887727461287464	958
278	ddi_num_4836	PF10590_PF01243	668.4782008954257	{'1jnw', '1ci0', '1ty9', '1g77', '1g76', '4hmv', '4hms', '4hmw', '2a2j', '1g79', '1t9m', '4hmu', '1wv4', '4hmx', '3hy8', '4hmt', '1nrg', '1g78', '1dnl'}	0.8932587295143164	352
279	ddi_num_3048	PF08323_PF00534	668.276774134926	{'3cop', '3vue', '2r4t', '3d1j', '1rzu', '3fro', '2r4u', '2bis', '3guh', '1rzv', '3l01', '2qzs', '3cx4', '3vuf', '4hln'}	0.6479954512375324	370
280	ddi_num_814	PF00006_PF00306	667.7223668779162	{'2w6g', '5are', '1efr', '1nbm', '2qe7', '4yxw', '4b2q', '5ara', '1cow', '1kmh', '1h8h', '5lqx', '5t4p', '3oeh', '3oee', '5fik', '1sky', '1bmf', '5hkk', '5fil', '2ck3', '5t4o', '5cdf', '2hld', '2xnd', '4tsf', '3zry', '1fx0', '1e1r', '5t4q', '5ik2', '3fks', '5ari', '4tt3', '3oe7', '2f43', '4z1m', '5lqz', '3oaa', '5dn6', '3ofn', '5lqy', '1h8e', '1e1q', '4xd7', '5fij', '1mab', '2xok', '1e79', '2r9v'…	0.8238232129222641	527
281	ddi_num_2090	PF08338_PF01370	667.646818048788	{'4b4o', '3oh8'}	1.0602583393169402	383
282	ddi_num_4689	PF02879_PF00408	667.4562529950811	{'4hjh'}	0.2696720423497332	19
283	ddi_num_4884	PF01535_PF12854	664.9780996780999	{'4m59', '4oe1'}	0.21447513494487325	107
285	ddi_num_2365	PF03764_PF00009	661.083921413275	{'1ktv'}	0.14999638326940956	12
286	ddi_num_1452	PF07683_PF02492	659.7036037958267	{'1nij', '4ixm', '4ixn'}	0.2062640037187098	239
287	ddi_num_6042	PF00515_PF13432	658.9769790683191	{'5g05', '2c0l', '4kyo', '3r9a', '3ieg', '4rg9', '2j9q', '2wqh', '5a31', '2c0m', '5lcw', '5g04', '2y4u', '4ui9', '4kxk', '1fch'}	0.4605217729110268	275
288	ddi_num_875	PF02310_PF02607	654.453139074835	{'4jgi', '3iv9', '1k98', '3bul', '3ezx', '3iva', '5c8d', '1bmt', '5c8e', '2i2x', '5c8f', '1k7y', '3whp', '5c8a'}	0.3599344662618825	468
289	ddi_num_2291	PF13202_PF13499	654.2342191620968	{'1q80', '1v1g', '2ehb', '1v1f', '2scp', '2hq8'}	0.4516440205232539	198
290	ddi_num_2223	PF13292_PF02780	652.8953394446213	{'2o1x', '2o1s'}	0.5597320582774004	51
291	ddi_num_6072	PF02780_PF00456	650.4503376035458	{'2r5n', '2r8o', '3kom', '1ay0', '3upt', '1r9j', '5hht', '1gpu', '5vrb', '5nd5', '2e6k', '2r8p', '1trk', '3hyl', '3ooy', '1itz', '3m49', '1tka', '1tkb', '1tkc', '3rim', '1ngs', '3uk1', '5nd6', '4kxy', '1qgd'}	0.4563144410564073	106
292	ddi_num_916	PF08031_PF01565	645.8097737347766	{'5awv', '3pqb', '5k8e', '4dns', '5i1w', '2y08', '4ud8', '5i1v', '2y3r', '2axr', '3gsy', '3vte', '1zr6', '4pvh', '3fw7', '3tsj', '2bvg', '4ec3', '3w8w', '2bvf', '4pzf', '3d2h', '4pve', '3d2j', '4pwc', '3tsh', '3w8x', '3d2d', '4pvk', '2ipi', '2wdw', '3rja', '2y3s', '3hsu', '4pwb', '3rj8', '4xlo', '5l6g', '2y4g', '5l6f', '3fw9', '4pvj', '3w8z', '3pop', '3fwa', '5d79'}	0.709301706532802	332
294	ddi_num_2554	PF00970_PF00111	644.8846033060416	{'1krh', '4wqm', '1gaq', '1ewy', '2pia', '3w5u'}	0.2083340812754738	306
295	ddi_num_1980	PF00712_PF02768	643.8525319863628	{'3q4j', '4k3k', '4n9a', '4pnv', '5m1s', '1ok7', '3rb9', '3pwe', '3q4l', '4tr6', '4n97', '4k3q', '4ovf', '4k3p', '4n96', '1mmi', '3bep', '4k3r', '4n95', '2avt', '4ovg', '4n99', '5fku', '3f1v', '4trt', '2pol', '4tr7', '4n98', '5agu', '1unn', '5fkv', '2awa', '4pnu', '4tr8', '4mjq', '4k3o', '4mjr', '4mjp', '5fkw', '4n94', '5ah2', '5frq', '3d1e', '3d1f', '3d1g', '4pnw', '3t0p', '3p16', '4tsz', '4k3s'…	0.706876869566641	765
296	ddi_num_2303	PF13499_PF13833	641.8863370993115	{'2nz0', '1s6c', '4yi9', '2d8n', '1dtl', '1la3', '1jsa', '1qx7', '3dd4', '1iku', '2ju0', '1bjf', '1s1e', '4m2q', '2jc2', '4mlw', '1uhn', '2het', '2jul', '2i94', '3kf9', '4yi8', '4m2o', '2zfd', '2hps', '2i2r', '1fpw'}	1.0067727480222648	762
297	ddi_num_3754	PF00753_PF07521	640.6558937953611	{'3iel', '3ie0', '4xww', '3ie2', '2i7v', '2i7t', '3a4y', '3iem', '2dkf', '5a0v', '3iek', '3ie1', '5a0t', '3zq4', '3idz', '4xwt'}	0.4991590898973625	511
299	ddi_num_3124	PF16360_PF13167	637.8240198423249	{'3kxk', '3kxl', '5ady'}	0.3601618290114651	161
300	ddi_num_4903	PF05239_PF01782	637.328471918591	{'2qgg', '2dyi', '3a1p'}	0.4573753192271145	200
301	ddi_num_2616	PF13510_PF10588	636.4309142434297	{'3i9v', '5lnk', '3iam', '3ias', '3m9s', '2ybb', '4hea', '2fug'}	0.6995899221268379	80
302	ddi_num_4912	PF14572_PF13793	636.2297645682752	{'5t3o', '5mp7', '4lyg', '4m0u', '3dah', '2c4k', '2ji4', '4m0p', '4s2u', '1dkr', '1dku', '2hcr', '1ibs', '4lzo', '3efh', '2h08', '2h06', '2h07', '4lzn', '3s5j', '4f8e'}	1.327689474309086	443
303	ddi_num_1448	PF13380_PF13607	633.8874436461648	{'4yak', '4xz3', '4ybz', '4xym', '4yb8', '4xyl', '2csu', '4yaj', '5hbr', '4y8v'}	0.8851655112775515	216
305	ddi_num_1882	PF00926_PF00925	632.5705255463017	{'4i14'}	0.19987792210159272	27
306	ddi_num_2351	PF00679_PF06421	630.9853959160971	{'2ywe', '2ywf', '2ywg', '3cb4', '2ywh', '3deg'}	1.065202708931237	103
307	ddi_num_1976	PF07733_PF02811	630.5986445746107	{'2hnh', '3e0d', '5fkv', '2hqa', '4jom', '5m1s', '3f2c', '2hpm', '5fku', '5fkw', '2hpi', '3f2d', '3f2b', '4iqj'}	0.5730250120230709	488
308	ddi_num_4632	PF00557_PF16188	630.4092329669284	{'4s2r', '5jqk', '3ctz', '5jr6', '4s2t'}	1.0772316137839428	606
309	ddi_num_3125	PF16360_PF01926	629.4154300488623	{'3kxk', '3kxl', '5ady'}	0.2967639546491059	522
310	ddi_num_5207	PF00542_PF16320	625.7109734865862	{'1rqv', '1dd4', '1dd3'}	0.2560161643572838	147
311	ddi_num_3452	PF13344_PF13242	625.4244057174546	{'4bkm', '4ift', '2c4n', '4o8c', '3rf6', '1yv9', '2cft', '2cfs', '4bx2', '4bx3', '3qgm', '3kc2', '4kn8', '2p27', '4jdp', '4i9f', '4ig4', '4i9g', '1ys9', '1wvi', '2x4d', '4bx0', '1zjj', '5aes', '3epr', '3hlt', '2p69', '2hx1', '1ydf', '2cfr', '1vjr', '3pdw', '1pw5', '2oyc'}	0.4360913614309516	864
312	ddi_num_6063	PF07719_PF13181	623.4341829799031	{'1xnf', '1w3b', '1wm5', '1hh8', '1e96'}	0.2945432307925051	158
313	ddi_num_3309	PF03129_PF13393	622.3350237414137	{'5e3i', '1qe0', '3hrk', '3net', '1ady', '4g85', '4x5o', '4g84', '4phc', '1wu7', '3hri', '4e51', '1adj'}	0.3933975045571966	602
314	ddi_num_6137	PF00984_PF03721	621.8700622643728	{'3gg2', '2qg4', '3pid', '4rjt', '2o3j', '3g79', '1mfz', '4r16', '3plr', '1dlj', '3tdk', '4xr9', '4a7p', '5tjh', '3vtf', '3ojo', '4xrr', '3tf5', '2q3e', '3itk', '2y0e', '3prj', '3phl', '1mv8', '3ojl', '1muu', '3pjg', '2y0c', '1dli', '2y0d', '3pln', '3khu', '3ptz'}	0.3230675286006757	903
315	ddi_num_4886	PF01535_PF13812	620.7103800347687	{'4m57', '4m59', '4oe1'}	0.2209979148451341	129
316	ddi_num_144	PF13604_PF13538	619.774016302706	{'5mbv', '3gpl', '3e1s', '5ld2', '3k70', '1w36', '3gp8'}	0.6804745289080909	351
317	ddi_num_4581	PF00391_PF02896	619.5642236773336	{'5jvj', '5jvl', '1vbg', '1vbh', '5jvn', '2hwg', '2ols', '2r82'}	0.2151562050893912	468
318	ddi_num_4208	PF01624_PF05192	619.4144759489827	{'1oh8', '3thw', '1oh5', '3thz', '2o8c', '3k0s', '1oh6', '1oh7', '2o8f', '1wb9', '1wbd', '1w7a', '2o8e', '1nne', '2o8b', '3thx', '1fw6', '1e3m', '3thy', '1wbb', '3zlj', '2wtu', '1ewq', '2o8d', '1ng9'}	0.19090294352421092	117
319	ddi_num_3684	PF00013_PF00575	618.5015943320017	{'4nbq'}	0.29186121975296003	71
320	ddi_num_3378	PF00742_PF03447	618.1644176381677	{'3c8m', '3do5', '3jsa', '1q7g', '4pg5', '4pg4', '3ing', '4xb2', '5xdf', '4pg7', '4pg8', '3mtj', '1ebu', '1tve', '4xb1', '1ebf', '5avo', '4pg6', '2ejw', '4ydr'}	0.5766754683801062	745
321	ddi_num_175	PF00696_PF01472	615.7167792172394	{'4q1t', '2j5t'}	0.1965057838732244	115
322	ddi_num_2224	PF13292_PF02779	614.9055741426648	{'2o1x', '2o1s'}	0.5076895440761366	625
323	ddi_num_4941	PF00361_PF00662	614.598255425205	{'4he8', '5lc5', '5ldx', '5lnk', '5ldw', '3rko', '4hea'}	0.5528741998364886	583
324	ddi_num_3137	PF00009_PF06421	609.7309637769695	{'3cb4'}	0.22702856273116284	103
325	ddi_num_2348	PF00679_PF03764	609.7052990205864	{'5lj3', '2npf', '3jcm', '5gan', '5mps', '2efg', '1wdt', '4myu', '1elo', '2p8w', '1fnm', '3zz0', '1ktv', '3b78', '4fn5', '1n0u', '5mq0', '1zm2', '2p8y', '2om7', '1dar', '2xex', '3zzu', '3j25', '1zm3', '3b82', '4myt', '2p8z', '1n0v', '4m1k', '3izp', '3b8h', '2mzw', '3zzt', '2dy1', '1zm9', '1u2r', '1zm4', '2bv3', '5gam', '3j0e', '2p8x', '2zit', '2e1r'}	0.5923010826881244	399
326	ddi_num_5785	PF03979_PF00140	609.6616146330658	{'4kn7', '4zh4', '4jk1', '4zh2', '4kn4', '4lk1', '4llg', '4kmu', '4jk2', '4zh3'}	0.3535818720998606	45
327	ddi_num_4464	PF00291_PF14821	609.4054419963628	{'4f4f', '1vb3', '3v7n', '1kl7'}	0.2756787155816283	839
329	ddi_num_5783	PF04963_PF04552	609.1818971268863	{'5ui5', '5ui8'}	0.6591605136505947	211
331	ddi_num_2602	PF00111_PF00175	605.9976087572226	{'3w5v'}	0.19148375481890267	11
332	ddi_num_3860	PF13516_PF13855	602.8168831168831	{'3a7c', '3ulv', '2z81', '4qxe', '5gs0', '3wpg', '3ulu', '4li2', '3wpf', '4psj', '3a79', '3a7b', '5d3i', '1ziw', '2a0z', '4z0c', '4r5d', '4r6g', '4kt1', '2z82', '4li1', '3wph'}	0.28722073257202685	275
333	ddi_num_1950	PF00204_PF01751	601.8714366405945	{'4gfh', '4juo', '4i3h'}	0.2263527526454367	42
334	ddi_num_770	PF14698_PF00206	600.1050778401659	{'1tjv', '1auw', '1xwo', '1u16', '1hy1', '2e9f', '1u15', '1tj7', '1tju', '1k62', '1i0a', '1aos', '1k7w', '1dcn', '1tjw', '1hy0'}	0.4621128035226114	334
335	ddi_num_5956	PF13977_PF00440	599.4327350148877	{'2gfn', '5d18', '2nx4', '3crj', '2np5', '2g3b', '5d19', '4ich', '4jnn', '3e7q', '4nel', '4kwa'}	0.4165409957364453	307
336	ddi_num_1992	PF13177_PF12169	599.2931722417802	{'3glf', '1xxi', '1xxh', '3gli', '3glg', '1jr3', '3glh'}	0.2539643377545674	495
337	ddi_num_5605	PF00773_PF00575	594.5917131591675	{'2id0'}	0.28249243744548463	129
338	ddi_num_4042	PF01189_PF17125	588.8420616825748	{'3m6u', '1ixk', '3m6w', '2yxl', '2frx', '3m4x', '3m6x', '3m6v'}	0.4277146062378511	801
339	ddi_num_1972	PF00875_PF03441	588.6932138711636	{'4k0r', '5t5x', '4jzy', '1dnp', '3cvy', '1iqu', '4i6j', '3fy4', '2j08', '1tez', '4mlp', '4u63', '4i6g', '3cvv', '4gu5', '3cvx', '4k03', '1np7', '1u3d', '4i6e', '2wq7', '4u8h', '3cvu', '1owp', '2wb2', '2j4d', '2e0i', '1owl', '1u3c', '3cvw', '1iqr', '2ijg', '2wq6', '4ct0', '1own', '2vtb', '1qnf', '1owo', '2j07', '1owm', '2j09'}	0.4152035586752366	921
340	ddi_num_3848	PF00560_PF13516	587.211976911977	{'4m7e', '3rj0', '3wpb', '3wpd', '3rgx', '3rgz', '3wpe', '4lsx', '3wpc', '4lsa'}	0.4530116779389168	151
341	ddi_num_4896	PF13090_PF13089	586.3710450724889	{'2o8r', '1xdo', '1xdp'}	0.3262199632151128	342
342	ddi_num_6136	PF00984_PF03720	585.9025320233923	{'3gg2', '2qg4', '4rjt', '2o3j', '3g79', '1mfz', '4r16', '1dlj', '4edf', '3tdk', '4xr9', '4a7p', '5tjh', '3vtf', '3ojo', '4xrr', '3tf5', '2y0e', '3itk', '2q3e', '3prj', '3ojl', '1mv8', '1muu', '3pjg', '2y0c', '1dli', '2y0d', '3khu', '3ptz'}	0.5844834276520343	323
344	ddi_num_5139	PF02565_PF11967	584.2611737747349	{'2v1c', '1u5k', '4jcv', '3q8d'}	0.4204251477036733	358
345	ddi_num_2899	PF00117_PF02540	583.4560385909932	{'3uow'}	0.2405054473817591	62
346	ddi_num_4502	PF13188_PF13426	582.2307873118168	{'4hh2', '5akp'}	0.16863159960556462	51
347	ddi_num_4885	PF01535_PF13041	580.4850010367552	{'4m59', '4pjq', '4oe1'}	0.23670934953986345	214
348	ddi_num_5870	PF00448_PF02978	580.2109728160092	{'2v3c', '2ffh', '1ry1', '3zn8', '3ndb'}	0.22131037164747894	463
352	ddi_num_5242	PF00181_PF03947	577.9310028372976	{'3i56', '2zjr', '5x8t', '1vqo', '1rl2', '4io9', '5mmi', '3dll', '4ce4', '1jj2', '3ccj', '4wfn', '487d', '3ccl', '1s72', '1vq9', '3cc4', '2qa4', '1yhq', '1vq5', '1m90', '1yjn', '5gag', '3bbx', '3cma', '1vqm', '3j5l', '3j7y', '3cpw', '5hl7', '1vqp', '3i55', '3cc2', '4uy8', '1vq8', '1k73', '1yi2', '3ccm', '1nji', '5jvh', '3j8g', '5dm7', '5mlc', '3cme', '4ioa', '3cc7', '1vql', '3j7z', '5jvg', '4u67'…	0.9998715146053012	625
353	ddi_num_2978	PF05201_PF01488	577.835980551512	{'5che', '4n7r'}	0.3791372896803372	165
354	ddi_num_4430	PF16870_PF02779	576.6608887226472	{'3zhv', '2xt6', '2xt9', '2yic', '3zhr', '3zht', '2yid', '3zhu', '2xta', '3zhq', '2y0p', '3zhs', '2jgd'}	0.4950724430325281	603
355	ddi_num_3184	PF16123_PF00753	574.9982986358308	{'2qed', '2q42', '2p18', '2p1e'}	1.1494633926357127	396
356	ddi_num_5781	PF00309_PF04963	573.0707161192464	{'5byh', '5ui8'}	0.2597210857139015	90
357	ddi_num_5566	PF04565_PF10385	572.8532802648374	{'5voi', '1hqm', '5nsr', '4llg', '4jk2', '2a6e', '4gzz', '4s20', '4lk0', '3wod', '5uhe', '5uac', '4xln', '4wqt', '4mq9', '5tjg', '4mey', '1ynj', '5uhd', '5tmf', '5my1', '4xlq', '5uh5', '4ylo', '5ipn', '4xlp', '5uhb', '4kmu', '4ylp', '5uh9', '5uah', '4gzy', '1zyr', '4yln', '5e18', '3iyd', '5uhg', '4mex', '4yg2', '5ipm', '4xls', '4kn7', '5uaj', '5ui8', '2be5', '4xsz', '5nss', '4yfx', '4jkr', '5w1t'…	0.3781108597243139	138
358	ddi_num_1573	PF03450_PF00941	571.5447922761509	{'1jro', '1rm6', '1zxi', '2w3r', '5g5g', '1fo4', '4ytz', '1t3q', '1jrp', '2ckj', '3etr', '3una', '1n60', '4uhw', '3an1', '3nvv', '2w54', '3am9', '3bdj', '3ns1', '3eub', '3ax7', '3sr6', '3ax9', '3hrd', '1fiq', '3nvy', '1sb3', '4yrw', '1n5x', '3uni', '1n5w', '1n63', '4zoh', '3zyv', '1ffu', '3nvz', '2w3s', '2e1q', '1vdv', '4ysw', '5g5h', '1v97', '1wyg', '4uhx', '2w55', '1n61', '3nrz', '1ffv', '5epg'…	0.4881056511489419	596
359	ddi_num_6076	PF05698_PF05697	571.0716490708912	{'1t11', '1w26', '3gty', '2mlz', '3gu0', '2mlx', '2mly'}	0.5973198086348979	874
360	ddi_num_2354	PF14492_PF03764	566.0226189765758	{'2bm0', '1wdt', '4myu', '1elo', '1fnm', '3zz0', '1ktv', '3b78', '4fn5', '1zm2', '2om7', '2xex', '3zzu', '1zm3', '3b82', '4myt', '4m1k', '3izp', '3b8h', '2mzw', '3zzt', '2dy1', '1zm9', '1zm4', '3j0e', '2zit'}	0.35293567313441204	180
361	ddi_num_1025	PF03099_PF08279	565.0471299144958	{'2ewn', '1hxd', '1bia', '4wf2', '1bib'}	0.2374286409920701	69
362	ddi_num_5045	PF07992_PF14759	564.416204339949	{'2gr2', '4h4w', '3lxd', '4h50', '4h4t', '2yvg', '3lb8', '4h4q', '4h4z', '3ef6', '4emj', '2gr0', '4h4y', '1d7y', '1f3p', '2yvj', '3fg2', '4h4u', '2gr3', '1q1w', '4emi', '2yvf', '4h4x', '2gr1', '4h4v', '4h4r', '2gqw', '4h4p', '1q1r'}	0.4153667742406119	468
363	ddi_num_2866	PF01590_PF00990	563.9293974363908	{'4zmu'}	0.13455448232870293	177
364	ddi_num_6077	PF02080_PF02254	562.7457747554811	{'4j9u', '3rbx', '4l76', '2fy8', '4gx2', '4gvl', '4ro0', '4g65', '4j9v', '4l75', '4gx0', '4gx1', '4gx5'}	0.17114980096168364	427
367	ddi_num_798	PF08442_PF00549	561.093740762603	{'2nua', '4xx0', '1jkj', '1cqi', '2fpi', '3ufx', '2fpg', '5cae', '2nu6', '2fpp', '2nu7', '1cqj', '2nu8', '1jll', '2fp4', '1eud', '2nu9', '2scu', '1scu', '1euc'}	0.16298803121430033	135
368	ddi_num_2358	PF14492_PF03144	560.9093361552576	{'2xex', '1elo', '3zzu', '3b8h', '1fnm', '3zzt', '2zit', '3zz0', '1zm9', '3b78', '1zm2', '1zm4', '3b82', '1zm3', '2p8x', '2p8z'}	0.2877580301260937	65
369	ddi_num_5949	PF16859_PF00440	558.9096649902096	{'2zb9', '3qbm', '2fq4', '4jkz', '2id3'}	0.28751828711023786	231
370	ddi_num_5871	PF02881_PF02978	556.9932465395392	{'2v3c', '2ffh', '3kl4', '1ry1', '3ndb'}	0.28515901658577203	264
371	ddi_num_1490	PF01512_PF10531	556.6424244692577	{'3i9v', '5lnk', '3iam', '3ias', '3m9s', '2ybb', '4hea', '2fug'}	0.2638478263805566	100
372	ddi_num_6033	PF04265_PF04263	555.8295920242243	{'2hh9', '3lm8', '3k94', '3s4y', '3mel', '1ig3', '3l8m', '1ig0', '2f17', '2g9z', '3ihk'}	0.8121546425782246	273
373	ddi_num_2986	PF00953_PF10555	554.0215170985231	{'5ckr', '4j72'}	0.4312845019133574	151
374	ddi_num_1947	PF01035_PF02870	553.5644207424731	{'4bhc', '1eh6', '1t38', '1yfh', '1eh7', '3l00', '4wxd', '1qnt', '4wx9', '1t39', '4wxc', '1eh8', '4bhb', '1sfe', '3kzz', '3kzy'}	0.3781233931345204	420
375	ddi_num_3752	PF00356_PF00532	550.3837399944192	{'1rzr'}	0.2174206321579902	26
376	ddi_num_2242	PF00676_PF16870	549.9851296863729	{'2xt6', '2yic', '3zhr', '2jgd', '3zhu', '2y0p', '2yid'}	0.19967430737133532	94
377	ddi_num_3567	PF00817_PF11798	549.6811970524649	{'3fds', '2au0', '1im4', '2ago', '2agp', '4rzr', '2asd', '2v4q', '3qz7', '2rdi', '2uvr', '3bq0', '2atl', '3in5', '3gii', '1k1s', '3v6j', '2r8h', '4q44', '4f4y', '3rb3', '2j6t', '4ird', '1t94', '2v9w', '3bq2', '2xcp', '4tqs', '3bq1', '5c5j', '4f4z', '2v4r', '4nlg', '4f50', '4q45', '2oh2', '2w7p', '2va3', '2uvw', '4f4w', '2asl', '2w9b', '4jv1', '2c22', '5t14', '3pw7', '4q43', '2asj', '4jv2', '4u7c'…	0.7470855236932157	125
378	ddi_num_1186	PF02559_PF03461	548.9594586274834	{'2eyq'}	0.2809034853377692	158
379	ddi_num_2957	PF08544_PF10509	548.3221315497213	{'1s4e', '1pie', '3v2u', '2a2d', '1wuu', '2cz9', '2a2c', '2dej', '2dei', '2aj4', '3v5r'}	0.4541256802369899	174
380	ddi_num_1963	PF03120_PF03119	542.6441359334111	{'4glx', '2owo', '5tt5', '1v9p'}	1.7565486249127034	122
381	ddi_num_2988	PF02885_PF07831	540.7523261570269	{'1brw', '4yyy', '4x46', '5ey3', '2j0f', '2wk6', '4yek'}	0.23077328587626686	89
382	ddi_num_5947	PF02909_PF00440	538.7356670718355	{'3b6a', '5fkm', '5fkl', '2vkv', '5fkn', '4d5f', '2x9d', '4abz', '2ns7', '2ns8', '4d7m', '1qpi', '4ac0', '3bqy', '3b6c', '3fiw', '1ork', '3zql', '4v2g', '2y30', '3fk6', '2xrl', '3zqi', '1bjz', '4d7n', '2y2z', '2xgd', '4b1r', '1a6i', '3zqf', '2xpu', '2hxo', '4d5c', '2vpr', '2trt', '2y31', '2tct', '3fk7', '5fko', '3zqg', '5fkk', '2vke', '2xpv', '2xpw', '3zqh', '2opt', '4b3a', '2o7o'}	0.6936725678120788	494
383	ddi_num_6084	PF00152_PF01336	538.6962735849994	{'4h02', '3kfu', '4ah6', '4ex5', '1g51', '5hgq', '1l0w', '4ycv', '1e24', '3m4p', '1e1o', '1lyl', '1efw', '1x56', '2xgt', '1eov', '1eqr', '1asy', '1x55', '3e9h', '4j15', '3i7f', '1il2', '1asz', '3bju', '4wj3', '3nem', '3nel', '5elo', '5eln', '3nen', '1bbw', '1bbu', '1n9w', '1e1t', '4ycu', '4pg3', '4ycw', '4o2d', '4dpg', '1wyd', '3a74', '2xti', '1e22', '5w25', '1b8a', '3e9i', '5vl1', '3m4q'}	0.3436558662664025	723
384	ddi_num_4847	PF02563_PF10531	537.7681801690385	{'2w8i', '2j58', '2w8h'}	0.2439696510954999	29
385	ddi_num_1363	PF01584_PF02895	537.5775273033871	{'1b3q', '3ja6'}	0.3038152065984193	165
386	ddi_num_800	PF13549_PF13607	537.3674712846346	{'4yak', '4xz3', '4ybz', '4xym', '4yb8', '4xyl', '4yaj', '5hbr', '4y8v'}	0.3976739818964967	406
387	ddi_num_4420	PF00724_PF07992	536.7432337660453	{'1o94', '1o95', '2tmd', '3k30', '1ps9', '1djn', '1djq'}	0.1842846796057844	625
388	ddi_num_2539	PF00667_PF00175	536.6317567782351	{'3qfr', '3qfs', '1amo', '3ojx', '4y9r', '5fa6', '3qfc', '2bn4', '4yao', '4y9u', '3qft', '3qe2', '1ddi', '3ojw', '2bpo', '2bf4', '1f20', '4yaw', '1ja0', '5emn', '4y7c', '4yaf', '2qtz', '4dql', '3es9', '2qtl', '1tll', '3fjo', '4dqk', '5gxu', '4yal', '4yau', '3wkt', '1ddg', '1ja1', '1j9z'}	0.3677563915689763	447
389	ddi_num_988	PF13533_PF16576	533.4554047259928	{'4kks', '4kku'}	0.6304322733654634	354
390	ddi_num_1816	PF05173_PF01113	533.1822662775241	{'1vm6', '1yl7', '1drv', '1dih', '1dru', '5kt0', '4ywj', '1p9l', '1drw', '5ees', '3ijp', '3qy9', '1arz', '4f3y', '1c3v', '1yl6', '5eer'}	0.8648868580770326	609
391	ddi_num_5958	PF00440_PF13305	532.6047277582701	{'3on2', '3cjd'}	0.4109606154025297	111
392	ddi_num_4093	PF01926_PF06071	531.7643398599675	{'2dby', '5ee0', '1ni3', '5ee9', '5ee3', '2dwq', '2ohf', '1jal', '5ee1'}	0.4408446261922316	495
393	ddi_num_1966	PF03119_PF14520	531.5677482786887	{'5tt5'}	0.36056806178946205	16
394	ddi_num_312	PF00708_PF01300	527.9237226782507	{'3vti'}	0.2290843019663005	43
395	ddi_num_6059	PF13432_PF07719	527.83878351181	{'3asd', '2dba', '3asg', '4xi0', '3as5'}	0.3544903020003933	258
396	ddi_num_27	PF02737_PF00378	527.8112736817081	{'3zw9', '3zwb', '2x58', '3zwc', '3zwa', '3zw8', '5mgb'}	0.15716779884609938	57
397	ddi_num_2559	PF08022_PF08030	525.1942653985449	{'5o0x'}	0.3690744201868147	183
398	ddi_num_1406	PF02464_PF00994	524.9702015883596	{'4ct8', '4uoc', '4uuw', '4cta', '4uux', '4ct9'}	0.22255083640810452	54
400	ddi_num_4204	PF01225_PF02875	523.7206701811907	{'2xja', '3zm5', '1e8c', '3zm6'}	0.2100688824892191	149
401	ddi_num_4894	PF02503_PF13090	523.6839751710248	{'2o8r', '1xdo', '1xdp'}	0.2109707290219526	322
403	ddi_num_4783	PF02678_PF05726	523.2070690393672	{'5jct', '4gul', '2p17', '4ewd', '1j1l', '4hlt', '4ero', '4ewa', '4ewe', '3acl'}	0.5314070620707446	340
404	ddi_num_4412	PF02784_PF00278	523.0354537018139	{'1ko0', '5gjo', '1tuf', '2nva', '3nzq', '2plk', '4xg1', '2o0t', '7odc', '5bwa', '2p3e', '3vab', '3n2o', '5gjn', '5gjm', '1hkw', '2on3', '1njj', '2oo0', '1d7k', '3nzp', '4zgy', '2qgh', '1f3t', '1qu4', '1hkv', '1szr', '2tod', '4zgz', '1knw', '3c5q', '2yxx', '2plj', '3n2b', '2nv9', '1twi', '3btn', '5gjp'}	0.29655899801406754	853
405	ddi_num_2001	PF00476_PF01612	522.3845648617067	{'1kln', '1krp', '1d8y', '1kfs', '2kfn', '5dkt', '1ksp', '2kzm', '2kzz', '1d9d', '1qsl', '5dku', '1kfd'}	0.4600113577343584	668
406	ddi_num_958	PF02929_PF02837	520.7092183767247	{'4dux', '3ob8', '3t09', '3muy', '1yq2', '3czj', '3bga', '3mv0', '3oba', '1jz5'}	0.20195638684238845	198
407	ddi_num_2473	PF11838_PF01433	519.647714151184	{'4hom', '4fyr', '4fke', '4pj6', '4naq', '2yd0', '4ou3', '5c97', '5cu5', '4kxa', '4kx9', '4kxb', '4jbs', '4f5c', '4kx8', '3q7j', '1z5h', '5k1v', '5lg6', '4z7i', '1z1w', '4fyq', '5lds', '4e36', '4wz9', '5ab0', '4fkk', '4kx7', '5lhd', '3se6', '3qnf', '4fys', '4kxc', '4fyt', '3mdj', '4fkh', '5j6s', '5mj6', '4nz8', '5ab2', '4kxd', '4p8q'}	0.08769341747915119	987
408	ddi_num_384	PF01808_PF02142	518.168239725645	{'2iu3', '1pl0', '1zcz', '2b1g', '2iu0', '4a1o', '3zzm', '1thz', '2b1i', '1m9n', '1oz0', '1g8m', '4ehi', '1pkx', '1p4r'}	0.9641053581407378	573
409	ddi_num_6215	PF13478_PF02625	516.5678333547174	{'3on5', '2we7'}	0.2518429378999897	112
410	ddi_num_5619	PF09382_PF16124	514.6176965839385	{'1oyw', '4o3m', '4tmu', '4cgz', '1oyy', '4q48', '4q47'}	0.3348220724972889	367
411	ddi_num_2192	PF16353_PF00703	514.4374752691988	{'1jz2', '3mv1', '3t0a', '3t0b', '3i3b', '1jz3', '3t09', '1jyn', '3muy', '1jyw', '1f4h', '3i3d', '3muz', '3vd9', '1jz6', '3t08', '3t2q', '3vd3', '3iap', '3j7h', '1px4', '1px3', '1jz7', '3vd5', '1jz8', '3dec', '1dp0', '3mv0', '1jyx', '3vd7', '1jz5', '3e1f', '4ttg', '1hn1', '3dym', '3t2p', '3vdb', '1jyv', '3t2o', '5a1a', '3i3e', '3dyo', '1jz4', '3vdc', '3dyp', '3t0d', '3iaq', '3bga', '3czj', '4duv'}	0.3490007275617111	49
412	ddi_num_5082	PF04055_PF16199	514.2580858888814	{'5l7l', '5l7j'}	0.7284449000680389	202
413	ddi_num_5787	PF00140_PF04542	511.15206372506	{'5uhf', '5voi', '4oip', '1zyr', '3ugo', '4jk1', '4ki2', '4g7o', '4yln', '5e18', '5uha', '1smy', '4oio', '5tmc', '5ipl', '4llg', '5d4e', '4jk2', '5d4c', '2a6h', '5i2d', '5uhg', '2a6e', '4oin', '5uh8', '1ku2', '4yfk', '4lk0', '4xsx', '5tw1', '5uhc', '4yg2', '3wod', '5uhe', '5vsw', '1iw7', '5uac', '4xln', '5ipm', '4xlp', '4mq9', '4xls', '4kn7', '5uaj', '5vi8', '2cw0', '4oiq', '2be5', '3ugp', '5uag'…	0.7722739811730714	262
414	ddi_num_1713	PF02984_PF00134	509.7716340534832	{'2uue', '5acb', '2jgz', '4eoq', '2uzl', '2w9z', '1fvv', '4yc3', '1oi9', '3qhw', '1jsu', '4i3z', '4cxa', '4cfn', '1h28', '3bhu', '1gy3', '1h1r', '2w99', '1urc', '2w9f', '3eoc', '2iw6', '2cjm', '2wip', '3ej1', '4ii5', '1oiy', '5nev', '1w98', '3tnw', '2whb', '1fin', '4eok', '4bcn', '1vin', '4eol', '1h24', '5if1', '5lqf', '3dog', '4cfv', '2bpm', '2g9x', '1e9h', '2i53', '2uzd', '1oiu', '2cch', '1qmz'…	0.44463135413338	830
415	ddi_num_4583	PF00391_PF01326	509.51832197828077	{'1jde', '1ggo', '5hv3', '5hv2', '1kbl', '2x0s', '1dik', '2dik', '2ols', '1kc7'}	0.30764351035244863	562
416	ddi_num_4117	PF04879_PF00384	505.9510907111718	{'2jio', '3ir5', '1kqf', '2iv2', '1fdo', '1aa6', '2nya', '2v3v', '2nap', '1h0h', '2jim', '1kqg', '2jiq', '2vpw', '2jip', '2vpx', '3ml1', '1fdi', '3o5a', '2jir', '2v45'}	0.26266119556681844	794
417	ddi_num_3168	PF01493_PF04898	505.7375010019733	{'1ofd', '1ea0', '1llw', '1lm1', '1ofe', '2vdc', '1llz'}	0.2210274345426376	87
418	ddi_num_2998	PF00703_PF02836	504.9736732576049	{'4dux', '3k4d', '3t0a', '1jz2', '3mv1', '4cuc', '3i3b', '3t0b', '3hn3', '3k4a', '3k46', '3t09', '1jyn', '1jz3', '3muy', '1jyw', '1f4h', '5uj6', '4cu8', '3muz', '3i3d', '5c70', '3vd9', '1jz6', '3t08', '3lpg', '4cu6', '3t2q', '3vd3', '3iap', '4jkl', '3j7h', '1px3', '1px4', '1f4a', '3vd5', '1jz7', '1jz8', '4ckd', '4duw', '3dec', '1dp0', '5dmy', '3mv0', '1jyx', '3vd7', '1jz5', '4ypj', '3ob8', '3lpf'…	0.8559007010542747	807
419	ddi_num_6040	PF00515_PF13414	503.136621772578	{'4gz6', '4xif', '3vty', '4xi9', '3pe3', '5hgv', '3tax', '4gyy', '5c1d', '4cdr', '4ay6', '5bnw', '4gz3', '4n39', '3pe4', '4ay5', '4gz5', '4n3b', '4n3a', '4n3c', '4gyw'}	0.9353443139135916	77
420	ddi_num_1932	PF10410_PF13155	501.74962321667505	{'1dde', '1dd9', '5guj', '1eqn', '3b39'}	0.3146012605698367	153
421	ddi_num_2977	PF05201_PF00745	500.5806221714253	{'5che', '1gpj', '4n7r'}	0.9329974209912948	220
422	ddi_num_172	PF00696_PF13840	498.86136351766913	{'3ab2', '2hmf', '3ab4', '3c1n', '3aaw', '3c1m', '3c20', '3l76'}	0.5493766100139128	470
423	ddi_num_99	PF00004_PF16193	497.43026792017565	{'3pvs'}	0.5724262391578984	40
424	ddi_num_5376	PF00333_PF03719	494.5345246822693	{'4khp', '4duy', '5no2', '4jya', '1ibl', '5flx', '5me1', '5ll6', '3oto', '5br8', '1hnz', '5me0', '4d5l', '4dr7', '5lmo', '4dr1', '4ji5', '1ibk', '4b3m', '1pkp', '5no3', '4dv1', '4lf5', '5my1', '5jbh', '3j7a', '5lmq', '1i94', '5lmu', '5lmn', '5u4j', '3j81', '5lmv', '4dv0', '5lms', '4dr2', '5aj3', '4b3t', '4ji0', '2zm6', '4gkk', '5iwa', '4kvb', '1xmo', '1n33', '2uxb', '1xnq', '4nxn', '1n32', '4kzz'…	0.5990313598615626	348
425	ddi_num_2819	PF03799_PF08478	494.3660415073188	{'2vh2', '2vh1'}	0.32282692428739834	109
426	ddi_num_203	PF00561_PF08386	494.3042062622809	{'4q3l'}	0.3707151831917835	535
427	ddi_num_1488	PF01512_PF10589	492.12199929489793	{'5ldx', '5lc5', '3i9v', '5lnk', '3iam', '5ldw', '3ias', '3m9s', '2ybb', '4hea', '2fug'}	0.2991965216903159	140
428	ddi_num_6066	PF01938_PF05958	491.8081288995734	{'2bh2'}	0.1877736375263233	24
429	ddi_num_2902	PF00310_PF01493	490.3373798735839	{'1ofd', '1ea0', '1llw', '1lm1', '1ofe', '2vdc', '1llz'}	0.3735887585380985	403
430	ddi_num_4686	PF02878_PF02880	488.6822908244915	{'1c47', '1tuo', '3pdk', '3pmg', '1k35', '4mrq', '1kfq', '3bkq', '3c04', '5kl0', '2fuv', '5f9c', '1k2y', '5tr2', '3rsm', '4qg5', '4hjh', '1pcj', '1jdy', '5epc', '1c4g', '1pcm', '5bmn', '1p5d', '3uw2', '2h4l', '5jn5', '3olp', '1lxt', '2z0f', '1p5g', '1vkl', '2fkf', '4il8', '1kfi', '1wqa', '5bmp', '3i3w', '2fkm', '2f7l', '2h5a', '3na5', '5hsh'}	0.30838784783270085	350
433	ddi_num_2375	PF08207_PF09285	487.5225256750488	{'1yby'}	0.23991040477399994	43
434	ddi_num_2985	PF00591_PF07831	487.3785823266895	{'1otp', '4ga5', '1brw', '2dsj', '4xr5', '5ey3', '2wk6', '4yek', '2wk5', '2tpt', '4lhm', '1azy', '2j0f', '3h5q', '4eaf', '4yyy', '4ga4', '4x46', '4ead', '5ep8', '4ga6'}	0.6418234512190797	641
436	ddi_num_4207	PF01624_PF05188	486.07317314938035	{'1oh8', '1oh5', '3thw', '3thz', '2o8c', '3k0s', '1oh6', '1oh7', '2o8f', '1wb9', '1wbd', '1w7a', '2o8e', '1nne', '2o8b', '3thx', '1fw6', '1e3m', '3thy', '1wbb', '3zlj', '2wtu', '1ewq', '2o8d', '1ng9'}	0.1939981533998355	354
437	ddi_num_6081	PF00749_PF03950	485.8917790109507	{'1exd', '3aii', '1gts', '1zjw', '5bnz', '1qrs', '1qrt', '1qru', '4r3z', '4ye9', '4ye8', '1euq', '1qtq', '1gtr', '1nyl', '1euy', '4jyz', '4h3s', '4jxz', '2rd2', '4ye6', '4p2b', '4jxx', '1o0b', '2hz7', '2re8'}	0.3286258424958506	394
438	ddi_num_4871	PF00550_PF00975	485.35667532126	{'5ja1', '2k2q', '2roq', '3tej', '4zxh', '4zxi'}	0.14044427129376852	627
439	ddi_num_364	PF00107_PF14765	484.3254998520238	{'2vz8'}	0.13613557477217433	38
440	ddi_num_155	PF12774_PF08393	484.2049012827741	{'3vkg', '3vkh', '4akg', '4w8f', '5nug', '4rh7', '4akh', '4ai6', '4aki'}	0.12058171209691865	344
442	ddi_num_1805	PF01266_PF16901	482.0676733575922	{'2r4e', '2r45', '2r46', '2r4j', '2rgo', '2rgh', '2qcu', '3da1'}	0.22039777564752133	694
443	ddi_num_4019	PF00149_PF16656	479.3524940135312	{'4kbp', '1xzw', '4dhl', '3zk4', '1kbp', '4dsy', '3kbp', '2qfp', '2qfr', '4kkz', '4dt2'}	0.1797935804441723	551
444	ddi_num_157	PF12775_PF12780	478.1304023924256	{'3j67', '3j68', '3vkg', '3vkh', '4akg', '4w8f', '4rh7', '5nug', '4akh', '4ai6', '4aki'}	0.1489360661535749	759
445	ddi_num_2958	PF08544_PF00288	477.7796171488197	{'1pie', '4ed4', '4utg', '4usm', '2a2c', '3k17', '1h72', '3pye', '1h74', '2ww4', '4p52', '4usk', '4dxl', '2cz9', '2dej', '2x7i', '1uek', '1oj4', '4n3o', '2a2d', '4ut4', '1wuu', '1kkh', '1fwl', '2dei', '1fwk', '4rpf', '4emd', '1s4e', '3pyf', '4hac', '3v2u', '1h73', '3hul', '2aj4'}	0.30737682117879345	151
446	ddi_num_5975	PF02824_PF07973	475.794990188158	{'1qf6', '1tke', '1nyq', '1tky', '1tkg', '1tje', '1nyr'}	0.4770919516821958	100
447	ddi_num_956	PF02929_PF16353	473.31666285977417	{'3vd4', '4dux', '1jz2', '3mv1', '3t0b', '3t0a', '4duw', '3i3b', '1jz3', '3t09', '1jyn', '3muy', '1jyw', '1f4h', '3i3d', '3muz', '3vd9', '1jz6', '3t08', '3t2q', '3vd3', '3iap', '1px4', '3j7h', '1px3', '1jz7', '3vd5', '1f4a', '1jz8', '4ckd', '3dec', '1dp0', '3mv0', '1jyx', '3vd7', '1jz5', '3e1f', '4ttg', '1hn1', '1yq2', '3dym', '3t2p', '3vdb', '1jyv', '3t2o', '5a1a', '3i3e', '3dyo', '1jz4', '3vdc'…	0.5148833732523207	135
448	ddi_num_2959	PF00288_PF10509	472.4113531117814	{'1s4e', '1pie', '3v2u', '2a2d', '1wuu', '2cz9', '2a2c', '2dej', '2dei', '2aj4', '3v5r'}	0.9974522517239416	446
449	ddi_num_527	PF05195_PF00557	470.34304577538717	{'2bwx', '2bww', '1wlr', '2v3y', '1wbq', '2v3z', '1n51', '2bhd', '1wl6', '1a16', '3ig4', '2bhb', '4pv4', '2v3x', '5x49', '1m35', '2bwt', '2okn', '2bwu', '2bh3', '2iw2', '1w7v', '1wl9', '2bwv', '1w2m', '2bha', '2bwy', '2bws', '2bn7', '1jaw', '2bhc'}	0.43838223907567053	359
450	ddi_num_4639	PF01432_PF08439	470.3141740896789	{'3ce2'}	0.4656130147300877	251
451	ddi_num_4118	PF04879_PF01568	470.04586053248187	{'2jio', '3ir5', '1kqf', '2iv2', '1fdo', '1aa6', '2nya', '2ybb', '2v3v', '2fug', '2nap', '1h0h', '3iam', '2jim', '3m9s', '1kqg', '4hea', '2jiq', '2vpw', '2jip', '2vpx', '3ml1', '1fdi', '3o5a', '3ias', '2jir', '3i9v', '2v45'}	0.34215442915419225	208
452	ddi_num_160	PF12780_PF12781	469.3839364592554	{'3j67', '3j68', '3vkg', '3vkh', '4akg', '4w8f', '5nug', '4rh7', '3qmz', '4akh', '4ai6', '4aki'}	0.1958875126026889	567
453	ddi_num_957	PF02929_PF02836	468.9013937720166	{'4dux', '1jz2', '3t0b', '3mv1', '3t0a', '4duw', '3i3b', '1jz3', '3t09', '1jyn', '3muy', '1jyw', '1f4h', '3i3d', '3muz', '3vd9', '1jz6', '3t08', '3t2q', '3vd3', '3iap', '3j7h', '1px4', '1px3', '1jz7', '3vd5', '1jz8', '4ckd', '3dec', '1dp0', '3mv0', '1jyx', '3vd7', '1jz5', '3ob8', '3e1f', '4ttg', '1hn1', '1yq2', '3dym', '3t2p', '3vdb', '1jyv', '5a1a', '3i3e', '3dyo', '1jz4', '3vdc', '3sep', '3dyp'…	0.39225848685817344	917
454	ddi_num_162	PF12780_PF12777	465.1028370081072	{'4rh7', '3vkh'}	0.2898691326008013	303
455	ddi_num_2901	PF00310_PF04898	464.7651121994526	{'1ofd', '1ea0', '1llw', '1lm1', '1ofe', '2vdc', '1llz'}	0.1648756592517463	588
456	ddi_num_2372	PF01132_PF08207	463.62350010693024	{'3a5z', '5j3b', '3oyy', '1ueb', '1yby'}	0.9436391520298976	66
457	ddi_num_5782	PF00309_PF04552	463.50717914109975	{'5byh', '5ui8'}	0.3891227667182824	186
458	ddi_num_1802	PF05746_PF00750	461.0148928613843	{'4q2t', '4q2y', '1f7v', '2zuf', '5jld', '4oby', '1f7u', '2zue', '1iq0', '4r3z', '4q2x', '4zaj', '3fnr', '5b63', '1bs2'}	0.5481103665895259	801
459	ddi_num_4895	PF02503_PF13089	460.9219679817051	{'2o8r', '1xdo', '1xdp'}	0.4824301110383347	453
461	ddi_num_1978	PF07733_PF01336	458.6962103060735	{'5fku', '5fkv'}	0.17485538905018574	35
462	ddi_num_2768	PF07195_PF02465	457.6993495138618	{'5h5v'}	0.6241649079672951	697
463	ddi_num_165	PF12781_PF12777	457.2998358469413	{'4rh7', '3vkh'}	0.17063933737107234	331
465	ddi_num_142	PF13604_PF14490	455.3648491619005	{'3gp8', '3gpl'}	0.25524970225743354	51
466	ddi_num_4844	PF12627_PF13735	454.6970542887341	{'1miw', '1miv', '1miy'}	0.3792397154112965	125
467	ddi_num_4264	PF13241_PF14824	454.67219406020587	{'3dfz', '1kyq', '1pjt'}	0.4599714425151766	58
468	ddi_num_4309	PF02931_PF02932	454.47002274911074	{'4pir', '5kxi'}	0.14992184947045606	150
469	ddi_num_2726	PF00254_PF01346	453.29199180939946	{'1fd9', '1q6h', '1q6i', '1q6u'}	0.5444551433812495	252
471	ddi_num_5934	PF14541_PF14543	451.720826024615	{'2b42', '4pph', '3vlb', '1t6e', '3hd8', '1t6g', '3aup', '3vla'}	0.33148930586932834	622
472	ddi_num_512	PF00501_PF00975	450.84801066033884	{'5ja2', '5ja1'}	0.09138761147585632	90
473	ddi_num_2538	PF00667_PF00258	449.05911189302367	{'3qfr', '3ojx', '5fa6', '1amo', '4y9r', '3qfc', '2bn4', '4yao', '4y9u', '3qe2', '3ojw', '4yaw', '2bf4', '2bpo', '1ja0', '5emn', '4y7c', '4yaf', '3es9', '1tll', '5gxu', '4yal', '4yau', '3wkt', '1ja1', '1j9z'}	0.1688143229979952	569
474	ddi_num_2560	PF08021_PF04954	446.5660125946448	{'2gpj', '4yhb'}	0.5452039741218196	266
475	ddi_num_2193	PF16353_PF02836	445.3305935821531	{'3vd4', '4dux', '4duw', '3t0a', '1jz2', '3t0b', '3mv1', '3i3b', '1jz3', '3t09', '1jyn', '3muy', '1jyw', '1f4h', '3muz', '3i3d', '3vd9', '1jz6', '3t08', '3t2q', '3vd3', '3iap', '3j7h', '1px4', '1px3', '1jz7', '3vd5', '1f4a', '1jz8', '4ckd', '3dec', '1dp0', '3mv0', '1jyx', '1jz5', '3vd7', '3e1f', '4ttg', '1hn1', '1yq2', '3dym', '3t2p', '3vdb', '1jyv', '5a1a', '3i3e', '3dyo', '1jz4', '3vdc', '3sep'…	0.5746988591423725	270
476	ddi_num_3115	PF13410_PF13409	442.9842946139198	{'4g0i', '1rk4', '3p90', '4g0k', '3r3e', '3m1g', '1k0n', '1k0m', '3uvh', '3ppu', '4jzq', '5lkd', '4iqa', '4k0n', '4uss', '4fqu', '3swl', '4pts', '3p8w', '4g0l', '5lkb', '1k0o', '3qr6', '2r5g', '3tgz', '3o3t'}	0.8300959935267875	312
478	ddi_num_437	PF00128_PF02922	439.1461313785137	{'2wsk', '2e8y', '2e8z', '3wdj', '2e9b', '2vnc', '2wan', '3wdh', '3wdi', '1bf2', '2ya1'}	0.4492885076478572	330
479	ddi_num_5202	PF00298_PF03946	438.3753200168177	{'3j5l', '3j7y', '5dar', '5dm6', '2h8w', '4uy8', '5an9', '5a8l', '3cjt', '2zjq', '3deg', '5mmi', '3cf5', '1mms', '3j16', '5gad', '487d', '5col', '3j8g', '2k3f', '3j3v', '5dm7', '2j28', '3j3w', '2e34', '3j7z', '5gaf', '5d8h', '2e35', '3j0d', '2e36', '4v19', '2nxn', '5gag', '5ady', '5anb', '2jq7', '2zjp', '5anc'}	0.4848756198517807	372
480	ddi_num_138	PF13476_PF13558	437.9847171091957	{'3qf7', '4w9m', '5da9', '3tho'}	0.2552465959233965	688
481	ddi_num_4048	PF08267_PF01717	437.7663760390445	{'4l65', '3ppf', '1u1u', '4ztx', '4l6o', '3t0c', '3pph', '1xr2', '1u1h', '4qqu', '4l61', '1u1j', '4l5z', '4l6h', '1xpg', '3ppg', '3bq6', '3bq5', '2nq5', '1xdj', '1u22', '3ppc', '3l7r', '4l64', '4zty', '1t7l'}	0.2839797259189073	729
482	ddi_num_3695	PF13083_PF01424	436.8147749681212	{'3gku'}	0.4769549019126112	25
483	ddi_num_3692	PF07650_PF00189	436.7809312999726	{'4khp', '4jya', '1ibl', '5flx', '5me1', '3oto', '1hnz', '5me0', '4d5l', '5lmo', '4dr7', '4dr1', '4ji5', '1ibk', '4dv1', '4lf5', '5my1', '5jbh', '5lmq', '5lmu', '5lmn', '3j81', '5lmv', '4dv0', '4x65', '4ox9', '5lms', '4ji0', '4b3t', '1xmo', '1n33', '2uxb', '1xnq', '4lf6', '4nxn', '1n32', '4kzz', '5lmr', '1fjg', '4dv6', '4dv4', '2vqf', '1ibm', '2ykr', '1xmq', '5no4', '4uer', '3t1h', '4ji7', '4kzy'…	0.2797765777570461	110
484	ddi_num_2428	PF00208_PF02812	435.32801102161346	{'3ete', '1k89', '3mvq', '1nr1', '1gtm', '2yfq', '4fhn', '4xgi', '3aog', '3jd0', '3jd4', '5gud', '1b3b', '1hwy', '1nqt', '3jd2', '1bvu', '3jd1', '3sbo', '2tmg', '5ijz', '3k8z', '1hrd', '3etd', '3r3j', '4bht', '1hwz', '3k92', '3mvo', '1l1f', '3mw9', '1bgv', '3aoe', '2yfh', '1euz', '3jd3', '3etg', '1b26', '1aup', '3jcz', '1nr7', '4fcc', '3qmu', '1v9l', '5b37'}	0.5010951147729175	947
485	ddi_num_3116	PF13410_PF13417	434.6882642542888	{'4mk3', '4id0', '5evo', '5iqy', '3lyp', '3q18', '3ic8', '3tot', '5d9v', '4kf9', '5mye', '3tou', '3q19', '5lol', '2n5f', '3g7i', '3qag', '1oyj', '4k0g', '3cbu', '4e8h', '4pqh', '4jed', '4glt', '5d9x', '4iji', '4pqi', '3rbt', '4ibp', '5n9u', '3wd6', '5d9t'}	0.4353012531772409	579
486	ddi_num_1957	PF04679_PF01068	434.68415947746786	{'3w1g', '2hix', '4eq5', '2cfm', '2hiv', '3w1b', '3w5o'}	0.1555833841249055	332
487	ddi_num_2125	PF03193_PF16745	434.6425857075649	{'1u0l', '1t9h'}	0.6266726474097485	189
488	ddi_num_161	PF12780_PF08393	433.8480168402192	{'5nug'}	0.12521352089095195	39
489	ddi_num_6064	PF13176_PF13181	432.86219166356454	{'4wnf'}	0.2468751142800436	97
490	ddi_num_4716	PF13495_PF00589	432.8297163262792	{'5hxy', '2a3v'}	0.1543233677670649	88
491	ddi_num_158	PF12775_PF08393	429.4587758890222	{'4rh7'}	0.13043811045458825	67
492	ddi_num_5483	PF04997_PF04998	429.1840433788162	{'5m5y', '5voi', '3s16', '2nvt', '5n60', '2r92', '4llg', '4c3i', '4jk2', '5n5y', '5i2d', '1r9t', '4gzz', '3s2d', '4lk0', '3s2h', '3s1r', '4mq9', '4oiq', '5fja', '3s15', '4ylo', '5ipn', '3j1n', '4kmu', '4ylp', '1r5u', '5uah', '4gzy', '5lmx', '4yln', '5e18', '3hoy', '5d4e', '4yg2', '4bbr', '1twh', '4kn7', '3gtj', '3s17', '4x6a', '1y1v', '3rzd', '4xsz', '2y0s', '1nik', '4yfx', '4jkr', '5w1t', '3j0k'…	0.15902990078930185	548
493	ddi_num_163	PF12781_PF08393	428.8196510317906	{'4akg', '4w8f', '4akh', '4ai6', '4aki'}	0.12145926005659495	180
494	ddi_num_847	PF01171_PF09179	427.43189365320467	{'1ni5'}	0.22095392492541746	27
495	ddi_num_2677	PF02742_PF01325	427.2622981834516	{'1f5t', '2ev5', '2qqa', '1bi1', '5cvi', '2it0', '2dtr', '2f5c', '1g3s', '1u8r', '2hyf', '1c0w', '3hrt', '1g3t', '1dpr', '2h09', '1on1', '2isy', '2ev0', '2isz', '4hv6', '4hv5', '1bi0', '1g3w', '1p92', '2ev6', '2tdx', '2qq9', '2f5e', '3hru', '2hyg', '2x4h', '4hx8', '1on2', '1bi3', '1bi2', '3glx', '2qqb', '1fx7', '1xcv', '1g3y', '2f5f', '2f5d', '3r60', '1b1b', '1ddn', '3r61', '4hx7', '3hrs'}	0.5497787899020112	362
496	ddi_num_4889	PF13041_PF13812	426.24448691133455	{'4wsl', '4m59', '4oe1'}	0.3322503156551996	252
497	ddi_num_1215	PF01545_PF16916	426.17207921988364	{'3j1z', '2qfi', '3h90'}	0.4154347670278493	169
498	ddi_num_824	PF02874_PF16886	425.5583894506172	{'5voz', '3m4y', '3vr3', '5knd', '3vr2', '3gqb', '5bn5', '3w3a', '5bn4', '5voy', '3j9t', '5gar', '5vox', '3vr5', '3j9v', '5bn3', '3vr4', '3j9u', '5knc', '5tsj', '5knb', '5gas', '3vr6'}	0.36951888326559057	179
499	ddi_num_1207	PF13246_PF00122	425.02997092634627	{'3wgv', '3w5c', '1kju', '5a3s', '1xp5', '1vfp', '4xe5', '3ar2', '5a3q', '2c8k', '3w5d', '3nal', '5xaa', '2zbg', '4hqj', '2oa0', '2c88', '4ycn', '1iwo', '2ear', '4ycm', '3fgo', '4ycl', '2o9j', '2zbd', '4uu0', '3ar4', '1wpg', '3b9r', '3ba6', '4j2t', '3b9b', '1t5s', '5xa8', '2agv', '3n8g', '3ar9', '3ar6', '2eau', '3fps', '2c8l', '2yfy', '5xa9', '3ar5', '4res', '5xab', '3n5k', '3fpb', '2zbf', '2eat'…	0.17410180152051558	359
501	ddi_num_3295	PF00132_PF14602	423.32966744883294	{'3ou9', '4ac3', '3bxy', '1kgq', '3gos', '5u2k', '3ftt', '1g95', '4aaw', '3ow5', '1hm9', '4e75', '1hm8', '3v4e', '1kqa', '4dcl', '1hm0', '2tdt', '1kru', '1qrm', '4ihg', '3otm', '1tdt', '1krv', '3cj8', '5v0z', '3eg4', '3oup', '4mzu', '1qrl', '1qq0', '3tk8', '3r8y', '4e79', '1kgt', '3otz', '1krr', '1thj', '4egg'}	0.2468155246407577	495
502	ddi_num_196	PF00005_PF03459	420.75977131122636	{'4tqv'}	0.2394793808291659	14
503	ddi_num_5708	PF03313_PF03315	420.3054555589992	{'4rqo'}	0.3766721467011656	363
504	ddi_num_4688	PF02879_PF02880	418.2924268567105	{'1c47', '1tuo', '3pdk', '3pmg', '1k35', '4mrq', '1kfq', '3bkq', '3c04', '5kl0', '2fuv', '5f9c', '1k2y', '5tr2', '3rsm', '4qg5', '4hjh', '1pcj', '1jdy', '5epc', '1c4g', '1pcm', '5bmn', '1p5d', '3uw2', '2h4l', '5jn5', '3olp', '1lxt', '1p5g', '1vkl', '2fkf', '4il8', '1wqa', '1kfi', '3i3w', '5bmp', '2fkm', '2f7l', '3na5', '2h5a', '5hsh'}	0.8298914218751445	799
505	ddi_num_3415	PF08279_PF05043	418.2074715131612	{'4r6i'}	0.2312855822549252	102
506	ddi_num_4690	PF02880_PF00408	417.6223932965668	{'1c47', '3pdk', '3pmg', '1k35', '4mrq', '1kfq', '3bkq', '3c04', '5kl0', '2fuv', '1k2y', '3rsm', '4qg5', '4hjh', '1pcj', '1jdy', '1c4g', '1pcm', '5bmn', '1p5d', '3uw2', '2h4l', '3olp', '1lxt', '2z0f', '1p5g', '1vkl', '2fkf', '4il8', '1wqa', '1kfi', '5bmp', '3i3w', '2fkm', '2f7l', '2h5a', '3na5'}	0.4423302315276576	422
507	ddi_num_3445	PF05378_PF01968	417.3771909189904	{'5l9w'}	0.5406549706872408	907
508	ddi_num_4905	PF05033_PF00856	416.62787041281786	{'3sw9', '2igq', '3mo5', '5jin', '5jiy', '1ml9', '5tuz', '1mvh', '3mo2', '3rjw', '3fpd', '5tuy', '5ttf', '1peg', '4nvq', '4qen', '4i51', '5t0m', '3hna', '5jj0', '5t0k', '3mo0', '2o8j', '4nj5', '2r3a', '4qeo', '5ttg', '5jhn', '2rfi', '3k5k', '1mvx', '4qep', '3bo5', '3swc'}	0.2144100070449437	779
509	ddi_num_2900	PF00310_PF01645	414.5604540461261	{'1ofd', '1ea0', '1llw', '1lm1', '1ofe', '2vdc', '1llz'}	0.16940293742588694	248
512	ddi_num_1	PF10417_PF00578	411.7986734178174	{'2e2m', '3tkp', '5b8a', '2v32', '4mab', '4k1f', '4ma9', '4xra', '4l0u', '1prx', '3tkr', '1xcc', '5hqp', '2i81', '2z9s', '2v2g', '3sbc', '2e2g', '5b6n', '3vwv', '3ztl', '5b6m', '3a2w', '2pn8', '3qpm', '3a2x', '2v41', '3a5w', '3a2v', '3tb2', '4llr', '2cv4', '3tjf', '1x0r', '1qmv', '3w6g', '2rii', '3hy2', '2nvl', '5dvb', '1n8j', '2zct', '5jcg', '3tjk'}	0.7533674469468739	620
513	ddi_num_3810	PF00060_PF10613	411.5570870915845	{'5fxk', '4u2p', '5uow', '5l1h', '4u4g', '5idf', '4uqj', '5fxh', '5l1b', '4pe5', '4u1x', '5vhw', '5fxj', '5kuf', '4tlm', '5kbu', '5ide', '4u5d', '5vhx', '4u5c', '4u4f', '5kbs', '5l1f', '5vhy', '4u5e', '4u5b', '5l1g', '4u2q', '5up2', '3kg2', '5kk2', '4u1y', '5vhz', '4u1w', '5kbv', '4u5f', '4tll', '5l1e', '5fxi', '5iou', '5iov'}	0.17416182342704914	317
514	ddi_num_2979	PF04898_PF01645	410.1176601168908	{'1ofd', '1ea0', '1llw', '1lm1', '1ofe', '2vdc', '1llz'}	0.28274217561210874	653
515	ddi_num_6048	PF13374_PF13424	409.80197280266253	{'4y6w', '3edt', '4y6c', '3zfw', '3ceq', '3nf1', '5fjy'}	0.3990863137056448	406
516	ddi_num_4656	PF00082_PF09286	409.71086955675065	{'1t1e'}	0.3219976968745251	273
517	ddi_num_4642	PF01435_PF16491	407.5833186958954	{'5syt', '4aw6', '4il3', '2ypt'}	0.346033240569451	975
518	ddi_num_1441	PF00795_PF02540	406.8442612950746	{'5kha', '3dla', '3szg', '3seq', '3n05', '3syt', '3sez', '4f4h', '3ilv'}	0.2080684266383848	252
519	ddi_num_637	PF08264_PF06827	406.3591027784555	{'1ffy'}	0.28322185376443937	73
520	ddi_num_2173	PF13660_PF05161	405.6070003576464	{'2b8n', '1x3l'}	0.384965469565285	162
521	ddi_num_2426	PF10371_PF01558	404.6892871233123	{'2c3o', '2c3m', '1kek', '2c3p', '2c3u', '2pda', '2uza', '1b0p', '2c3y', '2c42'}	0.5288688463590903	63
522	ddi_num_2225	PF01031_PF00350	404.2100084666477	{'3zvr', '5gtm', '3szr', '4p4u', '5a3f', '4whj', '3snh', '4bej'}	0.22439670969099865	832
523	ddi_num_5889	PF07660_PF00593	402.82472137425697	{'2iah'}	0.12212956279678358	81
525	ddi_num_156	PF12774_PF03028	400.5286639163185	{'3j67', '3j68', '3vkg', '3vkh', '4w8f', '4rh7', '5nug'}	0.16855790292621722	873
526	ddi_num_897	PF05592_PF08531	399.8484943778997	{'3w5m', '2okx', '3w5n'}	0.3797794820252524	338
528	ddi_num_718	PF16486_PF02171	397.6658921179018	{'4z4e', '4z4c', '4kxt', '4w5n', '5t7b', '4w5o', '4z4f', '4z4g', '5js1', '5ki6', '4z4h', '4w5t', '4f3t', '4kre', '4olb', '4z4d', '4w5r', '4ola', '4w5q', '4z4i', '5js2', '4krf'}	0.3870350079277558	153
529	ddi_num_3710	PF00467_PF02357	397.4511473087905	{'2lq8', '2xhc', '5tbz', '1npp'}	0.2711677492232799	164
530	ddi_num_2918	PF01571_PF08669	397.31367427657716	{'1vlo', '1wsv', '2gah', '1wor', '4paa', '2gag', '1pj5', '3tfi', '5x1j', '4pab', '3ad7', '1pj6', '5x1n', '5l46', '1wos', '3ad8', '1vrq', '5x1i', '1pj7', '4p9s', '1wop', '3a8k', '3gsi', '3ad9', '3ada', '1woo', '1v5v', '3tfh', '5x1l', '1wsr', '3a8i', '5x1k', '5tl4', '3gir', '3tfj', '1yx2', '5x1m', '3a8j', '1x31'}	0.6593034301466927	897
533	ddi_num_164	PF12781_PF03028	395.02974803197486	{'4rh7', '5nug', '3vkh'}	0.1054259356867763	106
535	ddi_num_5046	PF07992_PF00581	394.23397990897996	{'3nta', '3ntd', '3icr', '3nt6', '3ict', '4ocg', '3ics'}	0.23735387431725646	174
536	ddi_num_2088	PF08331_PF13484	392.91968245264366	{'5d0a', '5d6s', '5d08', '5t8y', '5d0b'}	0.5716433029195743	81
538	ddi_num_2533	PF01557_PF09298	390.3215590357835	{'1qco', '1qqj', '4qku', '2hzy', '5ti1', '1qcn', '1hyo'}	0.4196946853268176	256
542	ddi_num_722	PF03485_PF00750	388.5971531317545	{'1iq0', '4q2y', '4q2t', '4q2x'}	0.13606183121801407	82
543	ddi_num_5734	PF02355_PF07549	387.16105396014535	{'5xam', '5xan', '5xap', '3aqp', '5mg3'}	0.6180770852507357	354
544	ddi_num_1890	PF10418_PF00175	386.73430323089735	{'4ylf'}	0.288971571823555	31
545	ddi_num_940	PF10996_PF00753	385.6911335204508	{'3iel', '3ie0', '3ie2', '2i7v', '3a4y', '3iem', '2dkf', '3iek', '3ie1', '3idz'}	0.4600787094162843	345
546	ddi_num_4888	PF12854_PF13812	383.5535214785215	{'4m57'}	0.22993350413331706	26
547	ddi_num_505	PF00501_PF14535	383.06237194654267	{'2y27', '4rvo', '4rvn', '4r1l', '2y4o', '4r1m'}	0.2362377973011532	440
548	ddi_num_4472	PF02753_PF00345	382.80936740314837	{'3jwn', '2uy6', '1qpp', '1pdk', '2os7', '1qpx', '3dsn', '2co6', '4j3o', '3me0', '3rfz', '3sqb', '1kiu', '2co7', '3bwu', '2j2z', '3dos', '4ay0', '1p5u', '4ayf', '4djm', '1qun', '4dwh', '4az8', '5k93', '5ghu', '1p5v', '1ze3', '3q48', '1bf8', '1z9s', '2j7l', '2w07', '1klf', '1l4i', '3dpb', '1n0l', '2xg5', '4b0m'}	0.6113582183488283	727
549	ddi_num_4307	PF03102_PF08666	382.7137419467556	{'1vli', '3g8r'}	0.6554976799211469	229
550	ddi_num_258	PF01842_PF13840	382.0826311095488	{'3ab2', '2dtj', '2hmf', '3ab4', '2dt9', '3c1n', '4go5', '3aaw', '3c1m', '4go7', '2zho', '2re1', '3c20', '3s1t', '3l76'}	0.5538099208764882	574
551	ddi_num_4810	PF07714_PF00017	381.7105031954827	{'1k9a', '5mo4', '1opk', '4lud', '3vs0', '3gqi', '4fl3', '4k11', '1rqq', '1qcf', '2c0i', '3vry', '3vs5', '3cd3', '1fmk', '1ad5', '4fl2', '4gl9', '3cbl', '3vrz', '3vs2', '2h8h', '2ptk', '4lue', '4e93', '1opl', '2c0t', '3bkb', '2hck', '3vs7', '4xey', '1ksw', '3vs6', '2c0o', '2src', '3vs3', '3vs1', '2fo0', '3vs4'}	0.14756577933599047	819
552	ddi_num_2282	PF00036_PF13499	381.4265887530471	{'4by5', '1g8i', '4by4', '5g58', '5g08', '4ov2', '1jba', '2lhh', '5i0i', '2lcp', '2l2e', '3lij', '4yru', '5g4p', '5fyx', '4guk', '1pon', '2r2i', '2na0', '5aan', '3l19', '3ek4'}	0.9611789987972268	620
553	ddi_num_1646	PF00394_PF07731	381.05790259934236	{'2x87', '2yar', '4akq', '4ner', '3pxl', '3uae', '4jhu', '3dkh', '2yao', '4a2d', '5k7a', '3uab', '4hal', '5g3h', '5mia', '5anh', '5mig', '4akp', '5k84', '3fpx', '2fqf', '3v9c', '1n68', '4ejx', '2ih8', '2r7e', '4q8b', '5mie', '1v10', '4ai7', '3pav', '1asp', '1w8e', '4a2h', '5mhu', '2xuw', '5g3e', '4a68', '1of0', '4yvu', '1kya', '3t6v', '4yvn', '5mid', '2hzh', '3t6w', '5mi1', '4a66', '5k15', '3div'…	0.8220347767421329	754
554	ddi_num_2151	PF11940_PF01433	380.87884154521487	{'4xmu', '3q44', '4zx5', '4pw4', '4pvb', '4q4i', '3t8v', '4x2u', '4xn7', '4zw5', '5dyf', '5mft', '4pu2', '4qhp', '3q43', '4xo4', '4k5m', '4xo3', '4xn9', '4zw7', '3ebg', '4zqt', '4k5l', '2dqm', '4qir', '4k5o', '5dll', '5mfs', '4xmw', '4xmx', '3b3b', '4qpe', '4k5n', '4xn1', '4xmt', '4j3b', '4zw3', '2hpt', '4xna', '4xmv', '4xnd', '3puu', '5mfr', '4xmz', '4xnb', '3qjx', '4xn4', '4quo', '2gtq', '4qme'…	0.2757931865572045	204
555	ddi_num_5423	PF01138_PF03725	379.46814779707563	{'1udq', '4oo1', '2po0', '2wnr', '3u1k', '1r6m', '3b4t', '1oys', '5jea', '3gcm', '1r6l', '4ba2', '3dd6', '5c0w', '3gme', '5g06', '3m85', '5c0x', '2po2', '2jea', '2ba0', '4ba1', '2wp8', '2nn6', '1oyr', '4aim', '5k36', '2pnz', '3m7n', '1udn', '4nbq', '1uds', '1oyp', '3h1c', '3l7z', '4ifd', '3cdj', '3hkm', '4am3', '3gll', '3cdi', '4aid', '2ba1', '1udo', '2po1'}	0.2125706064207606	875
556	ddi_num_3215	PF01966_PF01743	379.4089663462065	{'3wfp'}	0.2075423786438481	41
557	ddi_num_4691	PF01471_PF00413	379.40270865688194	{'5th9', '1slm', '2mzi', '5th6', '2mze', '1eak', '2mzh', '1ck7', '1gxd', '1su3'}	0.23894848295435436	226
559	ddi_num_6020	PF13662_PF08275	378.4204619300591	{'4e2k', '5vaz'}	0.6992961141432765	314
560	ddi_num_720	PF01316_PF02863	377.9642772376928	{'3lap', '3v4g', '3ere', '1b4a', '1f9n', '3fhz', '3laj'}	0.2864909444963354	543
562	ddi_num_4754	PF00388_PF00387	376.41540583358	{'4qj3', '3qr1', '1dji', '4qj5', '1qat', '3ohm', '3qr0', '1djg', '1djy', '2zkm', '4qj4', '1djw', '1djz', '1qas', '2fju', '1djx', '1djh', '4gnk', '2isd'}	0.6942659990404588	715
563	ddi_num_171	PF00696_PF01842	376.099773378084	{'3ab2', '2hmf', '3ab4', '3c1n', '2j0w', '3c1m', '2j0x', '3c20'}	0.2841503472827405	386
564	ddi_num_2432	PF10576_PF00730	375.6276746505447	{'1kg4', '2abk', '1kg7', '1kg6', '1muy', '1weg', '1mun', '1mud', '1kg3', '1wef', '1kg2'}	0.4929299411140005	41
565	ddi_num_3216	PF01966_PF12627	374.6857387215229	{'3wfp', '3wfo'}	0.5499680768836421	243
566	ddi_num_5806	PF01466_PF03931	374.32782913650146	{'5k35', '3ogk', '3ogl', '2e32', '2p1o', '2ovp', '3ogm', '1fs1', '4i6j', '1ldk', '2ovr', '5hzg', '2ass', '2p1n', '2p1q', '1p22', '3wso', '1fs2', '5ibk'}	0.4474973392074529	58
567	ddi_num_3851	PF12799_PF13855	372.84981325863686	{'4pq8', '4bst', '2wqx', '4bsu', '4r6g', '4r5d', '4r5c', '4bsr', '2o6s', '4u06', '4kng', '4ufr', '4ufs', '4bss'}	0.3370979081430349	484
568	ddi_num_5117	PF00617_PF00618	371.45770882549965	{'4uru', '1nvv', '1nvu', '4us2', '1nvx', '4f7z', '3cf6', '3ksy', '1xd2', '5cm8', '4nyi', '1xdv', '4us1', '4urz', '1xd4', '4ury', '4urv', '4nyj', '1nvw', '4nym', '4mgy', '4l9m', '4urx', '4us0', '1bkd', '4mgk', '2ii0', '4mgz', '5cm9', '4mh0', '2byv', '4jgw', '4urw', '4mgi'}	0.2553746361961382	296
569	ddi_num_4442	PF02225_PF04389	371.2046057811481	{'4ngr', '3s9n', '3fee', '3bi0', '3rbu', '2c6g', '3d7d', '4w9y', '3sjf', '5f09', '2pvw', '5ely', '4p44', '4ngt', '2jbk', '1suv', '4oc4', '4p4f', '3ff3', '3s9l', '3kas', '3d7h', '4oc3', '3bxm', '3s9m', '4p4d', '2cij', '4p45', '3bhx', '4x3r', '4twe', '3sjx', '5d29', '2nsu', '2pvv', '1cx8', '1z8l', '4lqg', '4oc0', '3fed', '3fec', '2c6p', '4p4b', '2or4', '4mcp', '3iww', '3sjg', '2jbj', '1de4', '2c6c'…	0.21252646391143007	334
570	ddi_num_3167	PF01493_PF01645	370.6538541823388	{'1ofd', '1ea0', '1llw', '1lm1', '1ofe', '2vdc', '1llz'}	0.5161949471565335	523
571	ddi_num_5995	PF02926_PF02568	368.83480390493196	{'4kr6', '4kr7', '4kr9', '2c5s'}	0.3996704464085719	87
572	ddi_num_3001	PF00728_PF02838	368.120840967104	{'3suw', '1c7t', '1qba', '4c7d', '1c7s', '3sus', '4pys', '4c7f', '3sur', '5bxr', '3gh4', '1jak', '1hp5', '1m03', '3suu', '1m04', '5bxp', '3gh5', '1m01', '4h04', '1qbb', '3sut', '5fd0', '5bxs', '4jaw', '3suv', '3gh7', '3rcn', '4c7g', '1hp4', '5fcz', '5bxt'}	0.5483263790960375	387
573	ddi_num_748	PF02752_PF00339	367.20033007719775	{'1cf1', '5dgy', '1zsh', '2wtr', '3p2d', '3gc3', '4zrg', '1jsy', '1ayr', '4jqi', '3ugx', '1suj', '1g4m', '4ll1', '4ll4', '4j2q', '3ugu', '4zwj', '3gd1', '1g4r'}	0.2620114088978288	982
574	ddi_num_45	PF02096_PF14849	366.34119041467227	{'5mg3', '3wvf'}	0.14342782447931207	227
575	ddi_num_159	PF12775_PF03028	366.31583776299266	{'4rh7', '5nug'}	0.10859840570456616	52
576	ddi_num_838	PF00401_PF02823	365.5626228230868	{'1aqt', '2e5y', '2qe7', '2rq6', '5hkk', '1bsh', '1bsn', '2rq7'}	0.7299259286076542	225
577	ddi_num_711	PF08699_PF16486	363.630738984151	{'4z4e', '4z4c', '4kxt', '4w5n', '5t7b', '4w5o', '4z4f', '4z4g', '5js1', '5ki6', '4z4h', '4w5t', '4f3t', '4kre', '4olb', '4z4d', '4w5r', '4ola', '4w5q', '4z4i', '5js2', '4krf'}	0.2819380483136978	132
578	ddi_num_4007	PF00376_PF09278	363.59349458945326	{'2zhg', '5gpe', '2zhh', '4ua1', '3gp4', '4ua2', '5crl'}	0.3454461085814686	243
579	ddi_num_4616	PF00675_PF16187	361.30046282655263	{'4dtt', '3e4a', '4ifh', '2g49', '2jg4', '4dwk', '2ypu', '2g56', '3hgz', '4pfc', '4gsf', '3qz2', '3e50', '3e4z', '3ofi', '4pf7', '4lte', '4iof', '4pf9', '4gsc', '2wby', '5cjo', '3p7l', '4m1c', '4gs8', '4qia', '4q5z', '2jbu', '3p7o', '2g54', '2wc0', '4nxo', '3tuv', '2g47', '4ral', '4re9', '3n56', '3h44', '3cww', '2g48', '2wk3', '1q2l', '4pes', '3n57'}	0.3976173874410053	410
580	ddi_num_2160	PF12172_PF01796	360.52459685175216	{'3irb'}	0.2574913238211277	173
581	ddi_num_3920	PF03949_PF00390	360.01127017473243	{'1efk', '3wja', '1efl', '1vl6', '3nv9', '1qr6', '1gz4', '1pj3', '5cee', '1pj4', '1gz3', '1llq', '1do8', '1o0s', '1pj2', '2hae', '1gq2', '1pjl', '2a9f', '2aw5'}	0.2055859730322467	782
583	ddi_num_4887	PF12854_PF13041	359.61415168079265	{'4pjr', '4wsl', '5i9d', '5i9h', '5izw', '5iwb', '4oe1', '4m59', '5i9f', '4pjs', '5iww', '5i9g'}	0.2372815998356041	274
584	ddi_num_4936	PF09180_PF00587	359.0052772737049	{'5f9z', '1nj5', '4k86', '1nj2', '1nj1', '4k88', '4olf', '5f9y', '4hvc', '4q15', '4k87', '4wi1', '4ncx', '5ifu', '4twa', '3ial', '5vad', '4ydq', '1nj6'}	0.5552239010543201	348
585	ddi_num_5014	PF00809_PF02574	358.92681735480875	{'1q7m', '4ccz', '1q8a', '3bof', '1q8j', '3bol', '1q85', '1q7q', '1q7z'}	0.7737707501893971	276
586	ddi_num_5517	PF04983_PF04998	358.8727156873701	{'5m5y', '5voi', '3s16', '2nvt', '5n60', '5iy8', '5nsr', '3how', '5c3e', '4llg', '4c3i', '5c44', '4jk2', '5n5y', '5i2d', '2a6e', '1r9t', '5iyb', '4gzz', '4s20', '3gtp', '4lk0', '2yu9', '3s2d', '3wod', '4a3f', '3s2h', '3s1r', '4wqt', '4mq9', '1k83', '3i4n', '4oiq', '3po3', '4mey', '5fja', '5iy6', '5my1', '5x50', '5tmf', '3s15', '4ylo', '5ipn', '3m3y', '3gtj', '3j1n', '4kmu', '4ylp', '5uah', '4gzy'…	0.16378212998479846	345
587	ddi_num_1447	PF02629_PF06971	357.48732981249924	{'1xcb'}	0.326720144269776	86
588	ddi_num_2676	PF02742_PF04023	355.8604759821685	{'1fx7', '3hru', '4o6j', '3hrt', '4o5v', '3hrs', '1u8r'}	0.3268555235132209	164
589	ddi_num_301	PF13710_PF10369	355.4444663004633	{'2pc6', '2fgc', '2f1f'}	0.317017752141291	159
590	ddi_num_487	PF11741_PF01520	355.4031199509105	{'4bin'}	0.20173983702854176	80
591	ddi_num_3312	PF00730_PF07934	355.25234969969176	{'4ejz', '1n3c', '2noe', '1ko9', '2noh', '3i0w', '1lwy', '2nol', '1fn7', '1yqm', '2noz', '1n39', '4ejy', '3i0x', '1yqr', '1m3h', '2noi', '1lwv', '1ebm', '1lww', '1hu0', '3f0z', '3f10', '3ih7', '1yqk', '1yql', '2xhi', '2nob', '1m3q', '3ktu', '2nof', '1n3a', '2i5w', '5an4'}	0.4945773768179257	249
592	ddi_num_713	PF08699_PF02171	354.6846892001413	{'4z4e', '4z4c', '4kxt', '4w5n', '5t7b', '4w5o', '4z4f', '4z4g', '5ki6', '5js1', '4z4h', '4w5t', '4f3t', '4kre', '4olb', '4z4d', '4w5r', '4ola', '4w5q', '4z4i', '5js2', '4krf'}	0.2366554470200473	128
593	ddi_num_460	PF09261_PF07748	353.4452710159974	{'2f7q', '1o7d', '2ow7', '2f7r', '2fyv', '3czs', '2f18', '2wyh', '3bvv', '1hty', '5kbp', '3d52', '3d50', '3d4z', '3bub', '1r34', '2wyi', '3bup', '2f7o', '3bui', '3dx3', '1r33', '3bvx', '3czn', '1tqu', '3bvw', '1qwu', '3bud', '3d4y', '2alw', '1ps3', '2f7p', '1hxk', '2f1a', '2f1b', '1tqw', '3bvt', '1hww', '1tqt', '1tqv', '3dx0', '3lvt', '3dx4', '3ejr', '3ejp', '3dx2', '3ddf', '3cv5', '3dx1', '3ddg'…	0.2236152728799595	974
594	ddi_num_434	PF00128_PF02806	353.1185043142005	{'2dij', '4cgt', '1nm9', '5cgt', '3ole', '1viw', '1i75', '1cgx', '4w93', '1ose', '1dhk', '1cxk', '5emy', '1v3j', '4x9y', '3blp', '8cgt', '3l2l', '1qho', '1pj9', '1aqh', '1v3k', '1jd9', '3oli', '1qhp', '1bvn', '1xd0', '1v3l', '1clv', '1kck', '3ij7', '1g94', '1tcm', '1z32', '2qmk', '1cxh', '1xgz', '2cpu', '1cxe', '1ppi', '5kez', '1cxi', '1uks', '1d7f', '3ij9', '3olg', '3vm5', '9cgt', '1smd', '3l2m'…	0.15232527618130906	540
595	ddi_num_371	PF10397_PF00206	351.9958926812822	{'5v4l', '1c3c', '2x75', '5vkw', '2vd6', '1c3u', '2j91', '4flc', '4ffx', '1re5', '3c8t', '2pfm', '1q5n', '5eyt', '5eyv', '4nle'}	0.5206399955555201	669
596	ddi_num_915	PF06968_PF04055	349.6121647206226	{'5few', '5ff3', '5fes', '3iix', '4jyf', '4rtb', '3cix', '3ciw', '4jye', '1r30', '4wcx', '4jxc', '4jy9', '5fex', '4jy8', '4jyd', '5ff4', '5ff2', '5fep', '5ff0', '3iiz', '5fez'}	0.3150988539760609	687
597	ddi_num_942	PF10996_PF07521	349.511947824711	{'3iel', '3ie0', '3ie2', '2i7v', '2ycb', '3a4y', '3iem', '2dkf', '3iek', '3ie1', '3idz', '3af6', '3af5', '2xr1'}	0.6523511779474023	186
598	ddi_num_3200	PF13589_PF00183	348.49490748937467	{'5hph', '4z1i', '4ipe', '4iyn', '4j0b', '4ivg'}	0.16261883818044975	149
599	ddi_num_4638	PF04389_PF04253	348.4161521025831	{'4ngr', '4ngq', '3s9n', '4oc1', '3fee', '3bi0', '2c6g', '4p4i', '4mcs', '4w9y', '5f09', '4oc2', '5ely', '2jbk', '4ngs', '4ngt', '4ngp', '1suv', '3ff3', '3s9l', '3kas', '4mcq', '3bxm', '3s9m', '4oc3', '4p4d', '2cij', '4p45', '2xej', '2oot', '4x3r', '4twe', '3sjx', '5d29', '2nsu', '4lqg', '1cx8', '1z8l', '2pvv', '3fed', '3sje', '4jyw', '3fec', '4mcr', '2c6p', '4p4b', '2or4', '3iww', '3sjg', '2jbj'…	0.2380875772490093	524
600	ddi_num_3901	PF08367_PF00675	346.9076607739779	{'2fge'}	0.1887100585837184	125
601	ddi_num_3198	PF13581_PF07228	346.1148544130236	{'3ke6'}	0.15627976325102685	28
602	ddi_num_2427	PF10371_PF01855	346.065677060608	{'2c3o', '2c3m', '1kek', '2c3p', '2c3u', '2pda', '2c3y', '1b0p', '2uza', '2c42'}	0.6245178340380206	193
603	ddi_num_1666	PF00888_PF10557	345.86724299092566	{'1u6g', '5n4w', '2hye', '4a0k', '3dpl', '1ldj', '4a0l', '3dqv', '4a0c'}	0.2396435175830297	144
604	ddi_num_2586	PF02260_PF00454	345.71986061745173	{'4jt6', '5np0', '4jt5', '4jsx', '3jbz', '5np1', '5fvm', '5flc', '4jsp', '4jsv', '4jsn', '5h64'}	0.3997440526760797	479
605	ddi_num_5397	PF00355_PF00848	345.4924656388938	{'3gzx', '3vcp', '2gbw', '2yfl', '3en1', '2hmm', '2xsh', '2ckf', '1ndo', '1o7g', '4qup', '4hm0', '2b1x', '5xbp', '2b24', '1o7p', '1uli', '4quq', '5aew', '3vca', '4hkv', '3gzy', '4qur', '2hmn', '1o7w', '5aeu', '3eqq', '1wql', '2bmq', '1o7m', '2xrx', '2xr8', '2xso', '2yfj', '2yfi', '4hm7', '2bmo', '1uuv', '4hm3', '1ulj', '4hm4', '1uuw', '2bmr', '3n0q', '5hl4', '1o7h', '2gbx'}	0.4005258587202988	599
606	ddi_num_307	PF08028_PF02771	345.33353904841346	{'3x0y', '3afe', '3x0x', '4jek', '4nxl', '3aff', '2rfq', '2jbr', '2jbt', '3mxl', '2jbs', '4doy'}	0.5622725549153827	393
607	ddi_num_1203	PF00199_PF06628	344.23297566463555	{'3re8', '3zj5', '3ej6', '4qoo', '1f4j', '1gwf', '1p7z', '4qor', '2iqf', '4bfl', '3j7b', '7cat', '4b40', '3pq8', '1th3', '3pq2', '4enw', '4qoq', '4enq', '1mqf', '1dgb', '3p9s', '1qf7', '1ggh', '2a9e', '1gg9', '2cag', '1ye9', '4enr', '4qop', '1sy7', '1qwm', '1a4e', '4qom', '3pq6', '1dgg', '3ttx', '8cat', '4blc', '3ttv', '4e37', '3zj4', '4b31', '4aue', '1nm0', '1si8', '1th4', '4ent', '1hbz', '2cah'…	0.532686723040955	685
608	ddi_num_5053	PF02852_PF00581	343.75585982644805	{'3nta', '3ntd', '3icr', '3nt6', '3ict', '4ocg', '3ics'}	0.3097550549698748	86
609	ddi_num_4827	PF04043_PF01095	343.57681673305296	{'1xg2'}	0.34965406298750634	319
610	ddi_num_2108	PF09269_PF01018	342.79535947182205	{'1udx'}	0.3329307375734032	134
611	ddi_num_2906	PF13537_PF00156	341.50733092279063	{'1ao0'}	0.2519532881634991	11
614	ddi_num_1859	PF06733_PF13307	340.90560987406013	{'5iy6', '2vsf', '5iy8', '5iy7', '5ivw', '3crv', '5sva', '5fmf', '5h8w', '4a15', '5iy9'}	0.1943214242188569	145
615	ddi_num_1446	PF02629_PF00549	340.85827818719747	{'5cae', '3dmy'}	0.22588787306169866	143
616	ddi_num_1887	PF01368_PF02833	340.3580303166517	{'2qb8', '2qb6', '2qb7', '1wpm', '1i74', '1k20', '1wpp', '1k23', '2iw4', '2eb0', '2enx', '4rpa', '2haw'}	0.21736403075176736	266
617	ddi_num_3421	PF13412_PF00480	338.94552077736336	{'5f7q'}	0.17572337068864308	25
618	ddi_num_3943	PF14551_PF17207	338.60194653041293	{'4r7y', '4ywl', '3f9v', '5h7i', '3ja8', '5iy0', '4pof', '2vl6', '1ltl', '4ywm', '3jc6', '3jc5', '3jc7', '4pog', '5u8t', '4fdg', '5u8s', '5udb'}	0.2215602406496072	697
619	ddi_num_576	PF12796_PF13606	337.9014104430665	{'3uxg', '5jhq', '3v30', '4hrm', '4qqm', '1n0r'}	0.5728604250316998	521
621	ddi_num_450	PF00128_PF16657	337.56522948524787	{'1sma', '4m56', '2d2o', '1j0k', '4hox', '1wzm', '1bvz', '1vfu', '4maz', '1vb9', '4mb1', '1uok', '1jl8', '3zo9', '4hoz', '4wf7', '1gvi', '1m53', '1vfm', '4wlc', '3gbe', '2zic', '3a6o', '1j0i', '3gbd', '1jib', '1wzk', '1ea9', '4hph', '2ze0', '1jf5', '1jf6', '4m8u', '5brq', '5brp', '3zoa', '1ji2', '1j0j', '4hp5', '4how', '1g1y', '1wzl', '4aie', '5jy7', '1j0h', '4tvu', '4xb3', '2zid', '1vfo', '4lxf'}	0.3118132296956513	637
622	ddi_num_261	PF01842_PF00742	336.03134855420865	{'3mtj'}	0.5114949566044341	40
623	ddi_num_2553	PF00941_PF01799	335.38500083226626	{'1jro', '1rm6', '1zxi', '2w3r', '5g5g', '1fo4', '4ytz', '1t3q', '1jrp', '3etr', '4uhw', '1n60', '3una', '3an1', '3nvv', '3bdj', '2w54', '3am9', '3eub', '3ax7', '3sr6', '3ax9', '3hrd', '1fiq', '3nvy', '1sb3', '2ckj', '1n5x', '4yrw', '1n5w', '3uni', '4zoh', '3zyv', '3nvz', '2w3s', '2e1q', '1vdv', '4ysw', '5g5h', '1v97', '3unc', '1wyg', '4uhx', '2w55', '3nrz', '5epg', '1n62', '3amz', '4yty', '3nvw'…	0.19609601486297326	132
625	ddi_num_562	PF01094_PF07562	334.42064885743406	{'2e4u', '5kzn', '2e4w', '5kzq', '5k5t', '5k5s', '2e4x', '2e4y', '2e4v'}	0.1839986119159144	118
626	ddi_num_715	PF16488_PF16486	333.67145028021775	{'4z4e', '4z4c', '4kxt', '4w5n', '5t7b', '4w5o', '4z4f', '4z4g', '5ki6', '5js1', '4z4h', '4w5t', '4f3t', '4kre', '4olb', '4z4d', '4w5r', '4ola', '4w5q', '4z4i', '5js2', '4krf'}	1.020360401712547	212
627	ddi_num_634	PF08264_PF00133	333.6050964002642	{'1qu3', '1ivs', '1ffy', '1jzs', '1ile', '1gax', '1jzq', '1wz2', '1wkb'}	0.4996947231717359	540
628	ddi_num_4248	PF10589_PF10531	332.6500167770593	{'5ldx', '5lc5', '4hea', '3i9v', '5lnk', '3iam', '5ldw', '3ias', '3m9s', '2ybb', '2fug'}	0.589098603963536	90
629	ddi_num_180	PF12698_PF00005	331.77765906564474	{'5xjy'}	0.13541042197034386	139
631	ddi_num_5996	PF02926_PF01170	331.6312819241801	{'3ldu', '3tma', '3k0b', '5e72', '3v8v', '3tm5', '3tlj', '3ldg', '3tm4', '3v97', '5e71'}	0.21848575440069468	373
632	ddi_num_6090	PF09157_PF01509	331.50048583747804	{'1k8w', '1r3f', '1zl3'}	0.22403865735276235	42
633	ddi_num_3119	PF14497_PF13417	330.680715106688	{'4yh2', '3vln', '4is0', '4o7h', '4mdc', '4yqu', '3lfl', '1fw1', '4yqm', '4yqv', '3vk9', '4pnf', '1eem'}	0.6687068527142065	304
635	ddi_num_2817	PF14450_PF02491	328.11432431154407	{'1e4f', '3wt0', '3wqt', '3wqu', '4a2b', '4a2a'}	0.2658273721836405	138
636	ddi_num_4732	PF09423_PF16655	327.97442386125704	{'2yeq'}	0.3571307400324115	341
637	ddi_num_6085	PF01411_PF07973	327.89710114894336	{'2ztg', '3wqy', '2zzf', '3wqz', '2zzg'}	0.22586382228738794	163
638	ddi_num_4938	PF00227_PF10584	327.4925540670355	{'4jt0', '5a0q', '4fzg', '4qwu', '5d0s', '3ipm', '3une', '3unb', '4q1s', '4hnp', '4g4s', '5cz8', '5le5', '5fgg', '5mp9', '5lf0', '1pma', '4cr2', '1fnt', '5dsv', '1ryp', '1z7q', '4qls', '3jse', '4qby', '5lez', '4r02', '1iru', '5ley', '3h4p', '4jsu', '3jrm', '4qlu', '4qv9', '5lf1', '4y8r', '3unh', '5l61', '5ln3', '3unf', '4r3o', '4j70', '4nnn', '1yar', '4y8h', '5t0g', '5lai', '5gjq', '3jtl', '4inu'…	0.23436135045687034	343
639	ddi_num_5374	PF00163_PF01479	326.52028370794966	{'2uuc', '4khp', '5no2', '4jya', '1ibl', '5flx', '5me1', '1hnz', '5br8', '3oto', '5me0', '4d5l', '5lmo', '4dr7', '4ji5', '1ibk', '4b3m', '5no3', '4dv1', '4lf5', '5my1', '5lmq', '1i94', '5lmu', '5lmn', '4lf9', '3j81', '5lmv', '4dv0', '4ox9', '5lms', '4ji0', '4b3t', '2zm6', '4gkk', '5iwa', '4kvb', '1xmo', '1c05', '1n33', '2uxb', '1n32', '5mmj', '5lmr', '1fjg', '2vqf', '1ibm', '2ykr', '5no4', '3t1h'…	0.6917140931587218	246
640	ddi_num_5737	PF00263_PF03958	326.4345794320945	{'5wq9', '5wq8', '5wq7', '5tcq'}	0.19072134204097246	173
641	ddi_num_3021	PF16874_PF02065	325.95258347779657	{'4fnr', '4fnq', '2yfn', '3mi6', '2xn2', '2yfo', '4fnt', '2xn1', '2xn0', '4fns', '4fnu', '4fnp'}	0.3946949252523833	408
642	ddi_num_154	PF07728_PF08393	325.89218167170816	{'3vkg', '3vkh', '4w8f', '4rh7', '5nug'}	0.1418941170702436	269
644	ddi_num_3308	PF03129_PF00587	324.4914396692095	{'1kog', '1nj8', '4p3n', '3a31', '1htt', '1ati', '1kmn', '4eo4', '1kmm', '4ncx', '3ugt', '2el9', '4yye', '1ggm', '3a32'}	0.13726606372022776	360
645	ddi_num_1842	PF00270_PF08148	324.42478074135795	{'5dzr', '4xgt', '4u4c', '4a4z', '5e02', '2xgj'}	0.21984086002544215	143
646	ddi_num_3697	PF13184_PF00575	323.646000894138	{'5lm9', '1hh2', '4mtn'}	0.30657862656030666	58
647	ddi_num_716	PF16488_PF02171	323.2160254909313	{'4z4e', '4z4c', '4kxt', '4w5n', '5t7b', '4w5o', '4z4f', '4z4g', '5ki6', '5js1', '4z4h', '4w5t', '4f3t', '4kre', '4olb', '4z4d', '4w5r', '4ola', '4w5q', '4z4i', '5js2', '4krf'}	0.21087332904905412	220
648	ddi_num_3661	PF14804_PF01424	323.1493442860778	{'3gku'}	0.249016359369624	84
649	ddi_num_4653	PF00082_PF06280	322.9092332877372	{'3eif', '1xf1'}	0.15158070376185653	233
650	ddi_num_47	PF00393_PF03446	322.26283946778597	{'1pgq', '2p4q', '4gwk', '2zyd', '2iyp', '2iz1', '1pgj', '2zyg', '1pgp', '2pgd', '2iz0', '2jkv', '1pgn', '2w90', '4gwg', '3fwn', '1pgo', '2w8z', '2iyo', '2zya'}	0.4051689588734045	512
652	ddi_num_4389	PF08529_PF00575	320.76749301323434	{'5lm7'}	0.2737556008397425	89
653	ddi_num_5185	PF07498_PF07497	320.36294434274487	{'1xpo', '1pvo', '1xpu', '1pv4', '1a62', '3l0o', '5jjl', '1xpr', '1a63', '2a8v', '1a8v', '3ice', '5jji'}	0.30104900901231624	268
654	ddi_num_318	PF08516_PF00200	319.1259505151129	{'2erp', '3g5c', '2e3x', '2dw0', '2erq', '3dsl', '3k7l', '2dw2', '3hdb', '2dw1', '2ero'}	0.21830390602322625	60
655	ddi_num_2984	PF00535_PF00652	318.46495603967026	{'4d0t', '4d0z', '5fv9', '2ffv', '1xhb', '4d11'}	0.1820805019931355	244
656	ddi_num_3150	PF03144_PF03143	318.41688902205874	{'1efc', '4cxg', '1dg1', '2hcj', '4r71', '2c78', '3wxm', '5i4r', '4lby', '1ha3', '2hdn', '2c77', '1ije', '4fwt', '5i4q', '1d2e', '3e1y', '1f60', '3vmf', '3avu', '3agp', '4pc2', '1d8t', '1tui', '4pc3', '3agq', '2b7b', '4h9g', '1mj1', '4j0q', '4iw3', '2b7c', '3avt', '1ob5', '3vnv', '3vnu', '3wy9', '4cxh', '4p3y', '1aip', '1eft', '3wya', '1exm', '4lbz', '3avx', '3avv', '3u2q', '4zv4', '4pc7', '3avy'…	0.2979669602082499	334
657	ddi_num_5555	PF04563_PF00562	318.0412159387197	{'5m5y', '5voi', '3s16', '2nvt', '1hqm', '5n60', '2ja8', '5iy8', '5nsr', '2r92', '5uha', '3how', '5c3e', '4a3d', '5x4z', '5c44', '4c3i', '4llg', '4jk2', '4x6a', '5n5y', '5i2d', '2a6e', '1r9t', '5iyb', '4gzz', '4s20', '2yu9', '4lk0', '3s2d', '3wod', '4a3f', '3s2h', '5uhe', '3s1r', '4xln', '4wqt', '1k83', '4mq9', '3i4n', '4oiq', '3po3', '4v1o', '3gto', '5tjg', '5fja', '1ynj', '5iy6', '5uhd', '5x50'…	0.18196980081611866	499
658	ddi_num_151	PF07728_PF12775	317.53003284567797	{'3j67', '3j68', '3vkg', '3vkh', '4akg', '4w8f', '4rh7', '5nug', '4akh', '4ai6', '4aki'}	0.19520378150181875	384
659	ddi_num_117	PF00004_PF08542	315.756067944602	{'1sxj', '2chq', '1iqp', '2chv'}	0.2073002183101375	285
660	ddi_num_5055	PF01483_PF00082	314.91124481346924	{'3wqb', '4z2a', '3hjr', '2id4', '1p8j', '5jxi', '5jxj', '1r64', '5jmo', '5mim', '5jxh', '4omc', '1ot5', '4ryd', '5jxg', '4omd'}	0.16323743278902805	773
662	ddi_num_6041	PF00515_PF13424	313.77939988977636	{'4gz6', '4xif', '5hgv', '3pe3', '4xi9', '3fwv', '4ui9', '3tax', '4gyy', '1w3b', '1elr', '5c1d', '5lcw', '3esk', '5g05', '4cdr', '4ay6', '5bnw', '5a31', '4gz3', '4n39', '3pe4', '2nc9', '4n3b', '4gz5', '4ay5', '4n3a', '4n3c', '5g04', '4gyw'}	0.7267119695035819	381
663	ddi_num_4102	PF03404_PF00174	313.1838341743727	{'2c9x', '3hbg', '3hbp', '2a9d', '2blf', '1ogp', '4pw9', '1sox', '2a9a', '3r18', '2bpb', '2bii', '2a9b', '2bih', '3hbq', '2ca4', '2ca3', '4pw3', '3hc2', '3r19', '2a9c', '2xts', '5k3x', '2a99'}	0.30576116761895	832
664	ddi_num_1026	PF03099_PF10437	312.63631255010387	{'3a7r', '5idh', '5ij6', '3r07', '3a7a', '5icl', '1x2g', '1vqz', '5t8u', '4tvw', '5iby', '1x2h', '5ich', '4tvy'}	0.22805008229708826	406
665	ddi_num_6089	PF09157_PF16198	312.1613805925452	{'1k8w', '1r3f', '1zl3'}	0.3682405753844224	26
667	ddi_num_5957	PF14278_PF00440	311.37260659296373	{'3kkc', '4mk6'}	0.29450933730994105	121
670	ddi_num_3017	PF08244_PF00251	310.1121707692806	{'3sc7', '3ugh', '5ann', '1y4w', '5fmc', '3pig', '4fff', '5fix', '4eqv', '1y9m', '5fkb', '3ugf', '3rwk', '5fmd', '5fmb', '1y9g', '5fkc', '4ffh', '4ffi', '5fk8', '3pij', '5fk7', '4ffg', '3ugg'}	0.5800151624737488	229
671	ddi_num_1276	PF03150_PF00034	309.72392417757635	{'3o5c', '1rz6', '1nml', '2c1v', '4aao', '1zzh', '4aal', '1iqc', '3hq8', '4aan', '3hq9', '1eb7', '2vhd', '1rz5', '4aam', '2c1u', '3hq7', '3hq6'}	0.3776742932311839	417
672	ddi_num_2679	PF02906_PF13510	307.5423439692404	{'5byr', '5la3', '4xdd', '4xdc', '5bys', '5byq'}	0.2193565113042196	106
673	ddi_num_3677	PF01344_PF13418	306.7387729935596	{'4yy8', '4zgc'}	0.3162467646723769	119
674	ddi_num_104	PF00004_PF02861	306.4809794331619	{'3j3r', '1qvr', '3j3s', '3pxg', '3j3t', '3j3u'}	0.2506286127863961	163
675	ddi_num_710	PF08699_PF16488	306.43557279367894	{'4z4e', '4z4c', '4kxt', '4w5n', '5t7b', '4w5o', '4z4f', '4z4g', '5js1', '5ki6', '4z4h', '4w5t', '4f3t', '4kre', '4olb', '4z4d', '4w5r', '4ola', '4w5q', '4z4i', '5js2', '4krf'}	0.6081660597700796	111
676	ddi_num_2005	PF01612_PF00570	306.289948178435	{'2hbl', '3sah', '4nlc', '4oo1', '4nlb', '5k36', '2hbj', '5c0y', '2hbk', '3cym', '5c0w', '1yt3', '2hbm', '3sag', '3saf'}	0.2603574932014985	88
677	ddi_num_414	PF01315_PF01799	305.603738830878	{'1jro', '1rm6', '1zxi', '4usa', '2w3r', '4us9', '1vlb', '4ytz', '4c7z', '1t3q', '1jrp', '3etr', '4uhw', '3nvv', '3una', '1n60', '2ckj', '3fc4', '2w54', '3am9', '3an1', '3ns1', '3eub', '3ax7', '3l4p', '3sr6', '3ax9', '3hrd', '1fiq', '3nvy', '1sb3', '1n5x', '4yrw', '3uni', '4c80', '1n63', '4zoh', '3zyv', '2w3s', '3fah', '2e1q', '1vdv', '1dgj', '4ysw', '1sij', '1v97', '1wyg', '4uhx', '2w55', '4us8'…	0.24304143239369055	59
679	ddi_num_2615	PF13510_PF04879	304.6896178649473	{'3i9v', '3iam', '3ias', '3m9s', '2ybb', '4hea', '2fug'}	0.273561479580668	19
680	ddi_num_2769	PF01706_PF14841	304.21389946496663	{'3ajc', '4fhr', '3usw'}	0.23949909407848	54
681	ddi_num_5523	PF05000_PF04998	303.79549030574435	{'5m5y', '3s16', '2nvt', '5n60', '2ja8', '5iy8', '5nsr', '3how', '5c3e', '5x4z', '5c44', '4c3i', '4llg', '5n5y', '2a6e', '1r9t', '5iyb', '2yu9', '4lk0', '3s2d', '4a3f', '3s2h', '3s1r', '4wqt', '1k83', '3i4n', '3po3', '4v1o', '3gto', '5fja', '5iy6', '5x50', '5tmf', '5my1', '3s15', '5ipn', '4ylo', '4v1m', '3m3y', '3qt1', '3gtj', '3j1n', '3hoz', '4ylp', '1r5u', '1zyr', '5ip7', '5lmx', '3m4o', '4yln'…	0.2081734611872043	856
682	ddi_num_2870	PF01590_PF00360	303.7155857656176	{'4q0j', '5llw', '3ibr', '3not', '3nop', '3g6o', '4gw9', '3nhq', '3c2w', '5hsq', '4s21', '5lly', '4o01', '4r6l', '5llx', '2vea', '5mg1', '5i5l', '5akp', '4our', '4o0p', '3nou', '3zq5', '4r70', '5c5k'}	0.2076836922295891	703
683	ddi_num_184	PF00664_PF03412	303.6209693753254	{'4ry2'}	0.1274386520334744	125
684	ddi_num_2971	PF00042_PF00175	303.54938559321664	{'3ozw', '3ozu', '1cqx', '3ozv'}	0.19648057237506636	79
685	ddi_num_884	PF02607_PF02965	303.45338091563474	{'3iv9', '1k98', '3bul', '1k7y', '3iva'}	0.20918583978572125	144
686	ddi_num_6044	PF00515_PF07719	302.89907025636313	{'1p5q', '1w3b', '1qz2'}	0.5117568131268194	158
687	ddi_num_2292	PF13202_PF13833	302.88828760178563	{'1nx1', '4phj', '1alw', '4phk', '4phn', '1nx2', '1kfu', '1f4q', '1k94', '4nsc', '1alv', '4anj', '1kfx', '1nx0', '1f4o', '1s36'}	0.2928021882945052	95
688	ddi_num_3562	PF01450_PF07991	301.8153653787003	{'4xiy', '4xdz', '4kqx', '4xdy', '1yve', '1np3', '4xeh', '3fr8', '1qmg', '3ulk', '3fr7', '1yrl', '4tsk', '4kqw', '4ypo', '5e4r'}	0.676197911344562	619
689	ddi_num_1575	PF03450_PF01799	301.75253517679994	{'3hrd', '5g5h', '5g5g'}	0.30612234866263177	24
690	ddi_num_712	PF08699_PF02170	300.4695017640785	{'4z4e', '4z4c', '4kxt', '4w5n', '5t7b', '4w5o', '4z4f', '4z4g', '5ki6', '5js1', '4z4h', '4w5t', '4f3t', '4kre', '4olb', '4z4d', '4w5r', '4ola', '4w5q', '4z4i', '5js2', '4krf'}	0.2507082324547684	182
691	ddi_num_4021	PF00149_PF12320	299.9305253436476	{'4lty', '4lu9', '4m0v'}	0.16150077184247633	78
692	ddi_num_1117	PF00168_PF00388	299.88904513875195	{'1dji', '1djy', '1djg', '1djw', '1djz', '1djx', '1djh', '2isd'}	0.19825964376568728	36
693	ddi_num_3214	PF01966_PF13286	299.83277300473986	{'2dqb'}	0.26635555138701583	248
694	ddi_num_550	PF12894_PF00400	299.79380771649386	{'5a1x', '5nzu', '5gxh', '1pev', '4bh6', '5tee', '5nzt', '4ui9', '3ewe', '5nzv', '4ggc', '5h1l', '4aez', '5nzr', '5gxi', '5h1m', '4n14', '5h3s', '5h1k', '5a31', '1nr0', '4ggd', '5a1v', '5h3u', '4gga', '1sq9', '5naf', '5h1j', '5tef', '5g04', '5gva'}	0.2265773436931124	402
695	ddi_num_851	PF03472_PF00196	299.68573560493763	{'3qp5', '1l3l', '4y15', '1h0m', '4y17'}	0.1819891309618455	468
696	ddi_num_3023	PF01074_PF07748	299.58757713050665	{'2f7q', '1o7d', '2ow7', '1tqs', '2f7r', '2fyv', '3czs', '2f18', '2wyh', '3bvv', '1hty', '5kbp', '1qx1', '3d52', '3ejt', '3d50', '3d4z', '3bub', '1r34', '2wyi', '3bup', '2f7o', '3bui', '3dx3', '3eju', '3czn', '3bvw', '1tqu', '3bvx', '1qwu', '3bud', '3d4y', '2alw', '1ps3', '2f7p', '1hxk', '2f1a', '1tqw', '2f1b', '1tqt', '1hww', '3bvt', '1tqv', '3dx0', '3lvt', '3dx4', '3ddf', '3ejp', '3dx2', '1qwn'…	0.132620614863166	752
697	ddi_num_365	PF13602_PF08659	298.60288475716493	{'3slk'}	0.16777402894302454	42
698	ddi_num_3061	PF00958_PF02540	298.2060201673985	{'3uow'}	0.22477782313611705	72
699	ddi_num_3055	PF04101_PF06925	297.56456224592085	{'4x1t', '4wyi'}	0.2259497793298111	56
700	ddi_num_6218	PF09363_PF09364	297.41436879031534	{'3ahh', '3ahd', '3ai7', '3ahc', '3ahj', '3ahe', '3ahi', '3ahg', '3ahf'}	0.2622491997108085	210
701	ddi_num_2053	PF08148_PF00271	297.11657260053613	{'5dzr', '4xgt', '4u4c', '4qu4', '4a4z', '5e02', '2xgj'}	0.26019340428855275	132
702	ddi_num_1154	PF01067_PF00648	296.9953932282172	{'3bow', '1qxp', '3df0', '1df0', '1kfu', '1u5i', '1kfx'}	0.139204604856838	535
703	ddi_num_4011	PF00149_PF14008	295.70053789241484	{'4kbp', '1xzw', '4dhl', '3zk4', '1kbp', '4dsy', '3kbp', '2qfp', '2qfr', '4kkz', '4dt2'}	0.19887138779305547	754
704	ddi_num_4828	PF01625_PF01641	295.33976761564975	{'5fa9', '3e0m'}	0.1977072200692762	460
705	ddi_num_4789	PF00069_PF00433	293.9865000863238	{'3qkl', '4yve', '4yvc', '3ncz', '3cqw', '2x39', '3qkm', '3e88', '1o6l', '5lih', '4ekk', '5bml', '3ndm', '4oth', '4oti', '2v55', '3a8w', '2jed', '2xh5', '4dc2', '3ow4', '3e8d', '4ekl', '5f9e', '4q9z', '4gv1', '5hvu', '4l43', '3mvh', '5li1', '3txo', '5kkt', '3mv5', '3ocb', '5kks', '5li9', '2uw9', '3a8x', '3d0e', '2jdr', '3e87', '4otd', '4w7p', '4l45', '3qkk', '4ra5', '4crs'}	0.17997652724372634	820
706	ddi_num_3446	PF05378_PF02538	292.89017286256166	{'5l9w'}	0.20162829733033225	279
707	ddi_num_4041	PF01189_PF13636	292.88065745151783	{'2frx'}	0.3444868575859218	25
709	ddi_num_4378	PF07662_PF01773	292.61042839246653	{'5u9w', '5l27', '5l24', '3tij', '4pd6', '4pd8', '4pd7', '5l2a', '4pb2', '4pd5', '5l2b', '4pd9', '5l26', '4pb1', '4pda'}	0.5322259530851603	535
710	ddi_num_4394	PF07963_PF00114	291.57821067821067	{'5kua'}	0.26473498858263783	231
711	ddi_num_5505	PF00623_PF04998	291.2781568712753	{'5m5y', '3s16', '2nvt', '2ja8', '5iy8', '5nsr', '2r92', '3how', '5c3e', '5c44', '4llg', '4c3i', '2a6e', '1r9t', '5iyb', '4lk0', '3s2d', '2yu9', '4a3f', '3s2h', '3s1r', '4wqt', '1k83', '3i4n', '4v1o', '3gto', '5x50', '5tmf', '3s15', '4ylo', '5ipn', '4v1m', '3m3y', '3qt1', '5fmf', '3j1n', '4ylp', '1zyr', '5ip7', '3m4o', '4yln', '3iyd', '3hoy', '4a3j', '5sva', '2pmz', '5ipm', '4bbr', '3i4m', '1twh'…	0.17243702598428592	294
712	ddi_num_2697	PF00498_PF00069	291.20734207316724	{'3i6w', '3i6u'}	0.1655563234694153	143
713	ddi_num_2552	PF00941_PF00111	290.979131524282	{'1jro', '1rm6', '1zxi', '2w3r', '5g5g', '1fo4', '4ytz', '1t3q', '1jrp', '3bdj', '3etr', '3una', '4uhw', '3nvv', '2ckj', '1n60', '3am9', '2w54', '3an1', '3ns1', '3eub', '3ax7', '3sr6', '3ax9', '3hrd', '1fiq', '3nvy', '1sb3', '4yrw', '1n5x', '3uni', '1n5w', '1n63', '4zoh', '3zyv', '1ffu', '3nvz', '2w3s', '2e1q', '4ysw', '1vdv', '5g5h', '1v97', '3unc', '1wyg', '4uhx', '2w55', '1n61', '3nrz', '1ffv'…	0.3087474833741666	491
714	ddi_num_83	PF01835_PF07703	290.26016948954464	{'5fo7', '5hce', '2wii', '5jpm', '2i07', '5hcc', '4e0s', '4acq', '5fo8', '4u59', '4xam', '5foa', '5a42', '3ohx', '3pvm', '2qki', '4u48', '5o32', '2xwj', '5hcd', '2b39', '2ice', '5fo9', '3cu7', '5jtw', '4ziq', '2pn5', '5jpn', '2icf', '3prx', '3l3o', '4fxk', '4d94', '3kls', '3g6j', '5fob', '5i5k', '4lnv', '2a74', '3l5n', '2xwb', '3nms', '5m6w', '3t4a', '2a73', '4a5w', '2win', '4u4j', '5o35', '4fxg'…	0.26185176791525355	203
715	ddi_num_1763	PF00034_PF13442	289.9911504810525	{'5lo9'}	0.2265026567838162	71
716	ddi_num_879	PF02310_PF02965	289.9235610148716	{'3iv9', '1k98', '3bul', '1k7y', '3iva'}	0.18502065110463045	215
717	ddi_num_2118	PF10370_PF01557	289.675462443394	{'3qdf', '4dbh', '4dbf', '3rr6', '4pfz', '2dfu'}	0.24719770262694146	243
718	ddi_num_1904	PF16864_PF00891	289.2610005687372	{'4u1q', '4a6e', '4qvg', '5i2h', '4a6d', '2ip2', '4x3q', '3mcz'}	0.26918581892781623	650
719	ddi_num_2953	PF14509_PF14508	288.08018607642026	{'2jkp', '5e1q', '3wfa', '2jka', '2jke', '2d73', '5hqb', '5hq4', '5hqa', '3a24', '2zq0', '5hqc'}	0.3068473349000139	196
720	ddi_num_5025	PF00359_PF02302	287.78635517980456	{'2few'}	0.22536648503465945	283
721	ddi_num_4890	PF13812_PF17177	286.22640251655537	{'4m59', '4oe1'}	0.3390808902249587	58
722	ddi_num_1959	PF01068_PF04675	283.68029255908414	{'2hix', '3gde', '2cfm', '1x9n', '3rr5', '2hiv'}	0.11987412179513646	55
723	ddi_num_70	PF00207_PF07703	283.5447578324903	{'3hrz', '2wii', '5hce', '2i07', '5jpm', '5hcc', '4e0s', '4acq', '5fo8', '4u59', '4xam', '5foa', '3hs0', '5a42', '3ohx', '3pvm', '2qki', '5o32', '2xwj', '5hcd', '2ice', '2b39', '5fo9', '3cu7', '5jtw', '4ziq', '2pn5', '5jpn', '3frp', '2icf', '3prx', '3l3o', '4fxk', '4d94', '3kls', '3g6j', '5fob', '5i5k', '4lnv', '2a74', '3l5n', '2xwb', '3nms', '5m6w', '3t4a', '2a73', '4a5w', '2win', '4u4j', '5o35'…	0.4254590048711244	884
724	ddi_num_246	PF01756_PF02770	283.07768924301126	{'5k3i', '1w07', '5k3j', '2fon', '1is2', '5k3h', '5k3g'}	0.19836355116211474	210
725	ddi_num_5951	PF16925_PF00440	282.8121339350511	{'3rd3', '3bru', '4l62', '4yze'}	0.4718580293034196	157
726	ddi_num_5551	PF04563_PF04565	281.8985582371211	{'5m5y', '3s16', '2nvt', '1hqm', '5n60', '2ja8', '5iy8', '5nsr', '2r92', '5uha', '5c3e', '4a3d', '5x4z', '5c44', '4llg', '4c3i', '4jk2', '5ezk', '5n5y', '5i2d', '2a6e', '1r9t', '5iyb', '4gzz', '4s20', '2yu9', '3s2d', '4lk0', '3wod', '4a3f', '3s2h', '5uhe', '3s1r', '5uac', '4xln', '4wqt', '4mq9', '1k83', '3i4n', '4oiq', '3po3', '4v1o', '3gto', '5tjg', '4mey', '5fja', '1ynj', '5iy6', '5uhd', '5tmf'…	0.19490873116709007	361
727	ddi_num_3632	PF07885_PF02254	281.89464313562013	{'3rbz', '1lnq'}	0.21471379518184425	166
728	ddi_num_4584	PF02896_PF01326	281.43681112678075	{'1jde', '1ggo', '1kbl', '2x0s', '1dik', '2dik', '2ols', '1kc7'}	0.1327096566874199	214
729	ddi_num_178	PF07336_PF11706	280.79918060222144	{'3h0n'}	0.2527541837618634	129
730	ddi_num_3258	PF00271_PF13234	280.3959859914777	{'4qu4', '2xgj'}	0.2135602214339633	30
731	ddi_num_2864	PF01590_PF13185	280.28966438966444	{'3ibj'}	0.12388802910519542	28
732	ddi_num_2194	PF16355_PF02836	279.96312671259227	{'4ypj', '4cuc', '4cu8', '4cu6', '4cu7', '5uj6', '3cmg', '5dmy'}	0.17778590633830188	253
733	ddi_num_3646	PF01128_PF02542	279.8317460317461	{'1w57', '1w55'}	0.18540692300969847	85
734	ddi_num_2425	PF10371_PF13484	279.5124146760207	{'2c3o', '2c3m', '1kek', '1b0p', '2c3p', '2c3u', '2c3y', '2uza', '2pda', '2c42'}	0.7312275244962786	39
735	ddi_num_4187	PF00924_PF05552	279.407948353171	{'4agf', '4age', '5aji', '2oau', '4hwa'}	0.4780898627457075	159
736	ddi_num_4680	PF17147_PF01855	279.1595386469178	{'5c4i', '2c3o', '5b46', '2c3m', '5b47', '1kek', '1b0p', '5exe', '5exd', '2c3p', '2c3u', '4wbx', '2uza', '2pda', '2c3y', '2c42'}	0.26940882429808266	628
737	ddi_num_4520	PF17092_PF00905	278.98596523732107	{'3ue0', '3udx', '5u2g', '3udf', '3udi', '4oon', '3ue1'}	0.20270692558638845	88
738	ddi_num_2665	PF00373_PF09379	278.69166501526666	{'3u8z', '1ni2', '4yl8', '3qij', '1gg3', '3bin', '1j19', '2d2q', '4rm8', '2ems', '1gc7', '2i1k', '4p7i', '4zrj', '2he7', '4rm9', '4rma', '1e5w', '2yvc', '2i1j', '3wa0', '2d11', '4zri', '4zrk', '1h4r', '1sgh', '1isn', '1gc6', '3x23', '2zpy', '2d10', '2emt'}	0.20348940281585715	578
739	ddi_num_1118	PF00168_PF00387	278.3659745491799	{'4qj3', '1dji', '4qj5', '1qat', '3ohm', '1djg', '1djy', '2zkm', '4qj4', '1djw', '1djz', '1qas', '2fju', '1djx', '1djh', '4gnk', '2isd'}	0.4473772305941863	171
740	ddi_num_3315	PF14520_PF14716	277.3676746115162	{'2w9m', '3auo', '3b0y', '3b0x', '3au6', '3au2'}	0.2668786443852662	81
741	ddi_num_4500	PF08446_PF00360	277.33478563126926	{'3c2w', '5llw', '5llx', '5lly', '4r70', '3nhq', '4our'}	0.1952215980792754	209
742	ddi_num_1854	PF00270_PF13234	277.2530515750261	{'5dzr', '4xgt', '4u4c', '4qu4', '5e02', '2xgj'}	0.1713884310619891	58
743	ddi_num_1796	PF02733_PF02734	277.23769761134224	{'1un9', '3pnl', '1un8'}	0.1509154516837058	489
744	ddi_num_69	PF00207_PF01835	276.40663594382363	{'5fo7', '5hce', '2wii', '2i07', '5jpm', '5hcc', '4e0s', '4acq', '5fo8', '4u59', '5foa', '4xam', '5a42', '3ohx', '3pvm', '2qki', '5o32', '2xwj', '5hcd', '2ice', '2b39', '5fo9', '3cu7', '5jtw', '4ziq', '2pn5', '5jpn', '2icf', '3prx', '3l3o', '4fxk', '4d94', '3kls', '3g6j', '5fob', '5i5k', '4lnv', '2a74', '3l5n', '2xwb', '3nms', '5m6w', '3t4a', '2a73', '4a5w', '2win', '4u4j', '5o35', '4fxg', '3km9'}	0.36477542509170857	236
745	ddi_num_5576	PF00562_PF04560	276.2572673529248	{'5m5y', '5voi', '3s16', '2nvt', '1hqm', '5n60', '2ja8', '5iy8', '5nsr', '5uha', '5c3e', '5x4z', '4llg', '4c3i', '5c44', '4jk2', '5ezk', '5n5y', '5i2d', '2a6e', '1r9t', '5iyb', '4gzz', '4s20', '2yu9', '4lk0', '3s2d', '3wod', '5uhe', '3s2h', '3s1r', '5uac', '4xln', '4wqt', '4mq9', '1k83', '3i4n', '4oiq', '5tjg', '4mey', '5fja', '1ynj', '5iy6', '5uhd', '5tmf', '5x50', '5my1', '4xlq', '3s15', '5uh5'…	0.13941229799915728	345
746	ddi_num_6049	PF13414_PF13424	276.0865635211535	{'2fi7', '1w3b', '5lcw', '2ho1'}	0.6847207538039408	105
747	ddi_num_4265	PF13241_PF00590	274.3995206029124	{'1pjs', '1pjq', '1pjt'}	0.3062265447498387	50
748	ddi_num_4910	PF00156_PF13793	272.5233757726459	{'3lrt', '3nag', '4twb', '3lpn', '3mbi'}	0.25548230188566384	75
749	ddi_num_2555	PF00970_PF00042	272.43088190294355	{'4g1v', '3ozu', '1cqx', '3ozw', '1gvh', '4g1b', '3ozv'}	0.4565028524875712	245
750	ddi_num_405	PF00171_PF01619	271.4543919445373	{'4nmc', '5kf6', '4nmb', '3haz', '4q73', '5ux5', '4nm9', '4q71', '5kf7', '4nmf', '4nmd', '4nme', '4nma', '4q72'}	0.19115993052436495	363
751	ddi_num_4326	PF01077_PF03460	270.53898265773046	{'1zj8', '5h8y', '8gep', '3mm5', '6gep', '3aop', '2gep', '3b0m', '3vkr', '5h8v', '4g38', '7gep', '3mm7', '3mma', '3b0j', '3b0h', '4aop', '2aop', '3mm9', '1zj9', '3vm0', '3b0l', '2v4j', '2xsj', '4htr', '3geo', '3vlx', '2akj', '3or1', '3mm8', '3vkt', '3vkq', '3mm6', '3b0n', '5gep', '3vkp', '3mmc', '3vly', '4gep', '3or2', '3b0g', '1aop', '3vlz', '5aop', '5h92', '3vks', '3vm1', '3mmb', '4g39'}	0.25315289456574397	694
752	ddi_num_4045	PF17125_PF13636	270.3599611524732	{'2frx', '3m4x'}	0.5697348434592471	100
754	ddi_num_565	PF00023_PF13857	269.3164632479329	{'4rlv', '5hry'}	0.4348334884869818	56
755	ddi_num_3300	PF00132_PF14805	267.50004286342585	{'1tdt', '3bxy', '3eg4', '1kgq', '1kgt', '3gos', '3tdt', '2tdt', '3tk8'}	0.2753816990044914	65
756	ddi_num_4612	PF00246_PF02244	267.46818810989873	{'3d66', '3d67', '3d68', '4p10', '5hvg', '4uf4', '5hvf', '5hvh'}	0.2307413471546544	295
757	ddi_num_1574	PF03450_PF00111	266.476875382054	{'2w3r', '5g5h', '1ffv', '5g5g'}	0.2418851516046981	23
759	ddi_num_1915	PF00200_PF01421	266.3750005489151	{'3k7l', '3g5c', '2e3x'}	0.15570959794146175	96
762	ddi_num_4471	PF13954_PF00577	265.8933962379184	{'3rfz', '4j3o'}	0.19803711529551776	504
763	ddi_num_1515	PF13657_PF07804	265.82415536726415	{'4pu4', '3tpe', '3dnu', '2wiu', '3tpt', '3tpb', '3dnt', '3dnv', '3fbr', '4pu5', '5k98', '3hzi', '4pu3', '4yg7', '3tpv', '3tpd'}	0.17661444542632232	353
764	ddi_num_2965	PF03275_PF13450	265.6395621570701	{'3hdy', '5eqd', '5er9', '3mj4', '4rpl', '3int', '3gf4', '4rpk', '4rpj', '2bi8', '4mo2', '1i8t', '3hdq', '1v0j', '4rpg', '2bi7', '3he3', '5eqf', '1wam', '4rph', '3kyb', '5br7', '4xgk', '3inr', '5f3r'}	0.5661565651299764	850
765	ddi_num_3297	PF00132_PF00483	264.8885254220976	{'2ggo', '5b04', '2ggq'}	0.1768102352127841	150
767	ddi_num_3020	PF16874_PF16875	264.37102174319983	{'4fnr', '3mi6', '4fnt', '2xn1', '4fns', '4fnu', '4fnp'}	0.5604939261804356	354
768	ddi_num_1903	PF08100_PF00891	263.8906953183219	{'3p9k', '1kyz', '2qyo', '1fpq', '5icf', '1fpx', '3reo', '3tky', '3p9c', '4ems', '5cvj', '1fp2', '4pgg', '4evi', '4pgh', '3p9i', '5icg', '1kyw', '4e70', '5cvu', '5icc', '5cvv', '5ice'}	0.23294214100006844	358
769	ddi_num_1168	PF16861_PF02543	262.88743185125315	{'3ves', '3vf4', '3ver', '3vez', '3ven', '3vex', '3vet', '3vf2', '3veo', '3vew'}	0.2479145800956487	380
770	ddi_num_5504	PF00623_PF04983	262.6422051555716	{'5m5y', '5voi', '3s16', '2nvt', '5n60', '2ja8', '5iy8', '5nsr', '5uha', '2r92', '5c3e', '5x4z', '4llg', '4c3i', '5c44', '4jk2', '5ezk', '5n5y', '5i2d', '2a6e', '1r9t', '5iyb', '4gzz', '4s20', '2yu9', '3s2d', '4lk0', '3wod', '4a3f', '5uhe', '3s2h', '1y1v', '3s1r', '5uac', '4xln', '4wqt', '1k83', '4mq9', '3i4n', '4oiq', '3po3', '3gto', '5tjg', '4mey', '5fja', '1ynj', '5iy6', '5uhd', '5tmf', '5x50'…	0.2771159472612493	351
771	ddi_num_5481	PF04997_PF00623	262.51587720707585	{'5m5y', '5voi', '3s16', '2nvt', '5n60', '2ja8', '5iy8', '5uha', '5c3e', '4a3d', '5x4z', '5c44', '4c3i', '5n5y', '5i2d', '2a6e', '1r9t', '5iyb', '4gzz', '3s2d', '2yu9', '4a3f', '3s2h', '5uhe', '3s1r', '4xln', '1k83', '3i4n', '4oiq', '3po3', '4v1o', '5tjg', '1ynj', '5iy6', '5uhd', '5x50', '3s15', '4xlq', '5uh5', '3m3y', '3qt1', '4xlp', '3j1n', '5uh9', '5uhb', '5fmf', '3hoz', '1r5u', '4gzy', '1zyr'…	0.15354898174951712	294
773	ddi_num_120	PF00004_PF09336	262.0323541735214	{'1xwi', '4d80', '3cf0', '2zam', '5c19', '4d82', '3eih', '5ftj', '2qpa', '5ftk', '5ftl', '3eie', '3cf1', '5ftm', '3vfd', '4lgm', '5uie', '2qp9', '5c1b', '2zan', '4d81', '2zao', '4l16', '3d8b', '4l15', '4lcb', '3cf3', '2rko', '5c18', '5ifw'}	0.5247102038499073	214
774	ddi_num_413	PF01315_PF00111	261.38588165073736	{'1jro', '1rm6', '1zxi', '4usa', '2w3r', '4us9', '1vlb', '5g5g', '1fo4', '4ytz', '4c7z', '1t3q', '1jrp', '2ckj', '3etr', '1n60', '3una', '3nvv', '3fc4', '4uhw', '2w54', '3an1', '3am9', '4c7y', '3eub', '3ax7', '3bdj', '3ns1', '3l4p', '3sr6', '3ax9', '3hrd', '1fiq', '3nvy', '1sb3', '4yrw', '4c80', '3uni', '1n63', '4zoh', '3zyv', '1ffu', '3nvz', '2w3s', '3fah', '2e1q', '4ysw', '1dgj', '1vdv', '5g5h'…	0.2230182674127874	178
775	ddi_num_3444	PF01968_PF02538	260.75968482620135	{'5l9w'}	0.1709735345901325	205
776	ddi_num_4367	PF01909_PF03828	260.72908544655655	{'5w0n', '5w0o', '4nkt', '4fhy', '4nku', '4ud4', '3nyb'}	0.2148084893114669	100
778	ddi_num_191	PF00005_PF02687	260.50203436345447	{'5nik'}	0.22996623655227444	82
779	ddi_num_3303	PF14602_PF14805	259.9651952364177	{'1tdt', '3bxy', '3eg4', '1kgq', '1kgt', '3gos', '3tdt', '2tdt', '3tk8'}	0.8540007866687659	39
780	ddi_num_4694	PF01471_PF03734	259.8630514219335	{'4lpq', '4xxt'}	0.16347671068503855	228
781	ddi_num_4443	PF02225_PF04253	259.8432782758227	{'4ngr', '3s9n', '4oc1', '3fee', '4jz0', '3rbu', '2c6g', '4oc5', '4w9y', '5f09', '4oc2', '5ely', '4p44', '2jbk', '4ngt', '4ngp', '1suv', '4oc4', '3ff3', '3s9l', '2xei', '3bi1', '4oc3', '3s9m', '3bxm', '4p45', '4x3r', '3sjx', '5d29', '2nsu', '4lqg', '1cx8', '1z8l', '2pvv', '4oc0', '3sje', '4jyw', '3fec', '4mcr', '2xeg', '2c6p', '4mcp', '2or4', '3iww', '3sjg', '1de4', '4ngm', '2xef', '2oot', '3fed'…	0.29963612805750195	240
782	ddi_num_3014	PF01055_PF16863	258.38344455396333	{'3top', '3weo', '3wel', '3ton', '3l4z', '3l4x', '3l4v', '3w37', '3ctt', '3w38', '2qmj', '3l4t', '2qly', '3l4u', '3wen', '3wem', '3lpo', '3l4w', '3lpp', '3l4y'}	0.15601130291593027	414
783	ddi_num_5568	PF04565_PF00562	258.24863221838626	{'5m5y', '5voi', '3s16', '2nvt', '1hqm', '5n60', '2ja8', '5iy8', '5nsr', '5uha', '3how', '2r92', '5c3e', '5x4z', '5c44', '4c3i', '4llg', '4jk2', '4x6a', '5n5y', '5i2d', '2a6e', '1r9t', '5iyb', '4gzz', '4s20', '2yu9', '3s2d', '4lk0', '3wod', '4a3f', '5uhe', '3s2h', '3s1r', '5uac', '4xln', '4wqt', '4mq9', '1k83', '3i4n', '4oiq', '3po3', '4v1o', '3gto', '5tjg', '4mey', '5fja', '1ynj', '5iy6', '5uhd'…	0.1560541111683392	478
784	ddi_num_3392	PF07475_PF02603	257.9288579469896	{'1knx', '1ko7'}	0.2342228942198509	147
785	ddi_num_2614	PF13510_PF12838	257.5281597100713	{'5byr', '5la3', '1c4a', '4xdd', '1feh', '4xdc', '5bys', '5byq', '3c8y', '1c4c'}	0.3054527604806672	133
786	ddi_num_24	PF02829_PF08279	257.48612221112217	{'1j5y'}	0.352535398377197	34
787	ddi_num_5766	PF00017_PF00018	257.21646793528043	{'1gri', '1ju5', '1g83', '2k7a', '2abl', '1k9a', '2lqn', '4u5w', '2k79', '1m27', '2eyz', '1x27', '2lqw'}	0.4408703838119798	706
788	ddi_num_3503	PF13927_PF07686	256.5697461115725	{'1f97'}	0.28657500366067745	27
789	ddi_num_406	PF00171_PF14850	256.4129935828394	{'5kf6', '3haz', '4q73', '4q71', '5kf7', '4q72'}	0.30041966919509394	312
790	ddi_num_3756	PF16661_PF07521	256.3602752752152	{'3af6', '3af5', '2xr1', '2ycb'}	0.2500099520402725	162
791	ddi_num_2675	PF01325_PF04023	256.27834839514423	{'1fx7', '1u8r'}	0.3827511781939653	80
792	ddi_num_4849	PF01558_PF01855	256.27608320825175	{'5c4i', '2c3o', '5b46', '2c3m', '5b47', '1kek', '1b0p', '5exe', '5exd', '2c3p', '2c3u', '2c3y', '2pda', '2uza', '5b48', '2c42'}	0.1846095351150503	331
793	ddi_num_4778	PF07238_PF12945	256.2408260856791	{'1yln', '2rde'}	0.1924095481605264	30
794	ddi_num_2737	PF07196_PF07195	256.03744588744587	{'5h5v'}	0.21634363193483486	83
795	ddi_num_402	PF01168_PF14031	255.5070595140723	{'3awo', '4pb4', '3gwq', '4pb5', '3wqc', '3wqg', '3llx', '4pb3', '3awn', '3wqf', '3wqe', '4v15', '3wqd', '3anv', '3anu'}	0.2386499862334603	535
796	ddi_num_629	PF03861_PF00072	254.4038696909109	{'1sd5'}	0.2404618671358029	23
797	ddi_num_2035	PF00930_PF00326	253.4603283600696	{'5lls', '4jh0', '2ajd', '2z3z', '1r9n', '3sx4', '2qtb', '3d4l', '2gbg', '1n1m', '2hha', '2z3w', '4pv7', '3c43', '1rwq', '4dtc', '3o95', '2aj8', '3ccc', '2rip', '1tkr', '2oag', '4n8d', '4qzv', '3kwf', '2ole', '3h0c', '2dcm', '5ism', '5kby', '5j3j', '3oc0', '2ajb', '1u8e', '3g0g', '2qky', '2oqi', '2i03', '4dsa', '2ajl', '2iit', '5t4h', '2g5t', '2d5l', '2g5p', '2p8s', '1tk3', '3hab', '5t4f', '4dsz'…	0.25289432633432185	838
798	ddi_num_816	PF00006_PF16886	252.43318964208112	{'5voz', '3m4y', '3mfy', '3vr3', '3nd8', '3qia', '5knd', '5bw9', '3sdz', '3vr2', '3gqb', '3nd9', '5bn5', '3w3a', '5bn4', '3a5d', '5voy', '3i73', '3j9t', '5gar', '3qjy', '3i4l', '5vox', '3vr5', '3p20', '3j9v', '3ikj', '3se0', '5bn3', '3vr4', '5d80', '1vdz', '3qg1', '3j9u', '5knc', '5tsj', '5knb', '5gas', '3j0j', '3i72', '3a5c', '3vr6'}	0.3654477763869271	833
799	ddi_num_2757	PF00258_PF00753	252.3215751681024	{'2ohj', '1ycf', '1e5d', '5lld', '1ycg', '4d02', '2ohh', '2ohi', '5lmc', '1ych'}	0.15189946104307986	204
800	ddi_num_1135	PF08205_PF07686	252.21551611986047	{'4fqp', '4frw', '1dr9', '3sku', '4myw', '5grj', '2pf6', '1i8l', '3epf', '4fom', '4z18', '4bfg', '3sbw', '5b22', '4fmk', '3fn3', '3j8f', '2pet', '5ius', '5jdr', '4fmf', '3u83', '3alp', '4fn0', '3u82', '3bik', '4hh8', '3j9f', '4fs0', '4i0k', '4bfe', '3bis'}	0.1874925383854008	356
801	ddi_num_4010	PF01676_PF10143	252.104861844815	{'3idd'}	1.4431827155557098	102
802	ddi_num_4092	PF01926_PF02824	251.71903911120626	{'1wxq', '4a9a'}	0.2968004632918724	61
803	ddi_num_8	PF00389_PF01842	251.59100390166213	{'2pa3', '2p9g', '2p9e', '2p9c', '1psd'}	0.2310989556404869	48
804	ddi_num_2663	PF09380_PF00373	251.55584071269908	{'3u8z', '1ni2', '4yl8', '3qij', '1gg3', '3bin', '1j19', '2d2q', '4rm8', '2ems', '1gc7', '2i1k', '4p7i', '1ef1', '4zrj', '2he7', '4rm9', '4rma', '1e5w', '2yvc', '2i1j', '3wa0', '5ejs', '5ejr', '2d11', '4zrk', '4zri', '1h4r', '1sgh', '1isn', '1gc6', '3x23', '2zpy', '2d10', '2emt'}	0.21134635319122375	477
805	ddi_num_5784	PF04546_PF04542	251.4612533121255	{'3iyd', '1sig'}	0.15528228632716726	122
807	ddi_num_3106	PF02955_PF02951	251.1898459630537	{'1glv', '1gsa'}	0.8257093108008082	200
808	ddi_num_4022	PF00149_PF16891	251.04547547670143	{'1u32', '4mov', '4ut3', '4mp0', '4v0w', '4v0u', '3n5u', '1s70', '2bdx', '2o8a', '5jpf', '4xpn', '3e7a', '1it6', '4v0v', '3v4y', '5jpe', '5j28', '1fjm', '5ioh', '4g9j', '2bcd', '3egh', '5inb', '2o8g', '4moy', '3hvq', '1jk7', '3egg', '4v0x', '4ut2', '3e7b'}	0.7103739332386336	673
810	ddi_num_1599	PF00650_PF03765	249.39650417676484	{'4fmm', '4j7q', '1oip', '3w68', '1r5l', '3b7n', '4cj6', '4ciz', '4m8z', '3b7q', '3hy5', '3hx3', '4j7p', '3b7z', '3b74', '1oiz', '3w67', '3q8g', '1aua'}	0.33168376820641143	219
811	ddi_num_819	PF00006_PF07497	249.00426989962708	{'1xpo', '1pvo', '1xpu', '1pv4', '3l0o', '5jjk', '1xpr', '5jjl', '2ht1', '3ice', '5jji'}	0.3296725750277249	256
813	ddi_num_2627	PF13247_PF12800	248.6425280041012	{'1kqg', '1kqf'}	0.2521041196758266	94
814	ddi_num_3302	PF14602_PF12464	248.44298872142937	{'1krr', '1ocx', '1kqa'}	0.3487240263705967	21
815	ddi_num_935	PF02138_PF14844	248.34313054447426	{'1t77', '1mi1'}	0.21053886445173836	489
816	ddi_num_2904	PF13522_PF00156	247.83428834077117	{'1ecg', '1ecj', '1ecb', '1gph', '1ecf', '1ecc'}	0.26960118115330833	42
817	ddi_num_4095	PF16897_PF02824	247.0272538601123	{'4a9a'}	0.30731539004081154	24
818	ddi_num_1501	PF07970_PF13850	246.67088828163673	{'3zlc'}	0.3693533603578408	585
819	ddi_num_2014	PF14791_PF14716	245.839061307576	{'4klf', '5v1f', '4lzg', '4rq0', '4m04', '5eoz', '5u2r', '5j2i', '3rji', '4i2e', '4qzd', '4kle', '5d46', '4qzh', '1bpy', '4k4i', '4lzd', '4z6c', '4qzf', '1mq3', '1zjn', '4doc', '4nm1', '3gdx', '4qzc', '4kll', '5v1n', '4k4g', '4i2i', '4qza', '1kej', '4i2d', '4kli', '4klg', '4o5k', '4yd2', '5j2a', '3tfr', '4z6e', '3rh4', '4ycx', '4k4h', '4qzi', '4qzb', '4rq5', '4nlk', '4tus', '4kld', '4klh', '4php'…	0.2830793242845401	76
820	ddi_num_4090	PF01926_PF16897	244.34804884651606	{'4a9a'}	0.4746397837533987	283
821	ddi_num_5052	PF07992_PF13192	244.27106633316956	{'1hyu'}	0.2829001056760899	74
822	ddi_num_4498	PF03793_PF00905	243.872862190356	{'2z2l', '2z2m', '1qme', '5u47', '1qmf', '1k25', '1pyy', '2zc4', '1rp5', '2zc3'}	0.14951884801991824	108
823	ddi_num_2087	PF08351_PF05127	242.81122184411285	{'2zpa'}	0.19921263801195116	157
824	ddi_num_3407	PF04313_PF04851	242.73637085018945	{'4bec', '2w00', '4xjx', '4beb', '4be7'}	0.1880250808028229	92
825	ddi_num_459	PF09261_PF01074	242.36327263438756	{'2f7q', '1o7d', '2ow7', '2f7r', '2fyv', '3czs', '2f18', '2wyh', '1hty', '5kbp', '3d52', '3ejt', '3d50', '3d4z', '3bub', '1r34', '2wyi', '3bup', '2f7o', '3bui', '1r33', '3czn', '3bvw', '1tqu', '3bvx', '1qwu', '3bud', '3d4y', '2alw', '1ps3', '2f7p', '1hxk', '2f1a', '1tqw', '1tqt', '1hww', '3bvt', '1tqv', '3dx0', '3lvt', '3ddf', '3dx4', '3ejp', '3dx2', '3cv5', '3ddg', '3bvu', '3ejq', '3buq', '3d51'…	0.364935806951868	579
826	ddi_num_1889	PF10418_PF00970	242.23961657030148	{'4ylf', '4yry'}	0.2160623340154712	153
827	ddi_num_418	PF02738_PF01799	242.21079640187332	{'1jro', '1rm6', '1zxi', '4usa', '2w3r', '4us9', '1vlb', '5g5g', '1fo4', '4ytz', '4c7z', '1t3q', '1jrp', '2ckj', '3etr', '3una', '1n60', '3nvv', '3fc4', '3an1', '3am9', '2w54', '4uhw', '4c7y', '3eub', '3ax7', '3bdj', '3l4p', '3sr6', '3ax9', '3hrd', '1fiq', '3nvy', '1sb3', '4yrw', '1n5x', '3uni', '4c80', '1n5w', '1n63', '4zoh', '3zyv', '2w3s', '3fah', '2e1q', '4ysw', '1dgj', '1vdv', '5g5h', '1v97'…	0.1722040793411996	444
828	ddi_num_4402	PF01276_PF03711	242.02356210135926	{'2vyc', '1ord', '3n75', '5fkz', '5fl2', '3q16', '1c4k'}	0.2511718118374013	823
829	ddi_num_5569	PF04566_PF04567	241.76079845318586	{'3s16', '2nvt', '2ja8', '5iy8', '2r92', '3how', '5c3e', '5x4z', '5c44', '1r9t', '5iyb', '2yu9', '3s2d', '3s2h', '3s1r', '1k83', '3i4n', '3po3', '3gto', '5fja', '5iy6', '5x50', '3s15', '3m3y', '3qt1', '5fmf', '3j1n', '3hoz', '1r5u', '5ip7', '3m4o', '5iya', '3hoy', '4a3j', '5sva', '2pmz', '4bbr', '3i4m', '1twh', '3cqz', '1y1v', '3s17', '1i3q', '4y52', '5c4a', '3k1f', '5u0s', '3gtl', '3rzd', '4x6a'…	0.4789362077081656	384
830	ddi_num_3492	PF13895_PF13927	240.54873967016903	{'2y7q', '3k0w', '1rpq', '1j86', '1f2q', '4yfd', '1f6a', '1j88', '1j89', '1j87', '3rjd'}	0.2697718628928588	189
831	ddi_num_3760	PF14527_PF10298	240.35867585359676	{'3hyj'}	0.2734626307818423	167
833	ddi_num_941	PF10996_PF16661	239.52901580199043	{'3af6', '3af5', '2xr1', '2ycb'}	0.26462325476593185	231
834	ddi_num_412	PF01315_PF00941	239.46445870059196	{'1jro', '1rm6', '1zxi', '2w3r', '5g5g', '4ytz', '1t3q', '1jrp', '3etr', '2ckj', '3nvv', '1n60', '3una', '3bdj', '3an1', '2w54', '3am9', '3ax7', '3sr6', '3ax9', '1fiq', '3nvy', '1sb3', '4yrw', '1n5x', '3uni', '1n5w', '1n63', '4zoh', '3zyv', '1ffu', '2w3s', '2e1q', '4ysw', '1vdv', '5g5h', '1wyg', '2w55', '1n61', '3nrz', '1ffv', '1n62', '3amz', '4yty', '3nvw', '2e3t', '3b9j'}	0.1720648723232938	75
835	ddi_num_2083	PF08019_PF00884	239.08067529188241	{'5fgn'}	0.15001805878083252	263
836	ddi_num_2807	PF04432_PF04422	238.90057012607025	{'5dqr', '4ci0', '4omf'}	0.320235336585453	758
837	ddi_num_447	PF00128_PF11941	238.8075245491149	{'1zjb', '4gi9', '4gi8', '4gia', '4h7v', '2pwg', '4go8', '3wy4', '2wkg', '4ha1', '4h8u', '3wy3', '1zja', '4h8v', '2wc7', '4h8h', '2wcs', '2pwd', '4gi6', '2pwf', '3wy1', '2pwe', '4gin', '3wy2', '4go9', '2pwh', '4h2c'}	0.2511655945259185	612
838	ddi_num_2296	PF13405_PF13499	237.7528196710574	{'4zcu', '5m6c'}	0.8199049608317549	106
839	ddi_num_978	PF02785_PF02436	237.70240522644073	{'5ks8'}	0.2517652871878857	65
840	ddi_num_4031	PF08421_PF08484	237.6514606105538	{'4e2w', '4e2y', '4rvh', '4e2x', '5t67', '4rvf', '4e32', '5t64', '3ndj', '5t6b', '4rvd', '4rvg', '4e33', '4e31', '4e2z', '4e30', '3ndi', '4rv9'}	0.35821820623450984	423
841	ddi_num_4834	PF03726_PF03725	237.54113056740613	{'3h1c', '4aim', '4am3', '3cdi', '4aid', '3gcm'}	0.2878371082821655	177
843	ddi_num_4723	PF13831_PF13832	237.43150718163392	{'5dah', '5dag', '5erc'}	0.3164743495264417	130
844	ddi_num_4453	PF03551_PF10400	237.31787744887365	{'1yg2', '3l9f'}	0.5017031769130003	171
845	ddi_num_3000	PF00728_PF14845	237.0057371010283	{'3ozp', '3vtr', '2gjx', '3nsn', '3wmb', '1o7a', '3ozo', '3wmc', '3s6t', '3nsm', '1now', '5bro', '1nou', '3lmy'}	0.14400096891386555	321
846	ddi_num_3114	PF13410_PF02798	236.8696877776285	{'5ecl', '4mzw', '5ecr', '4gf0', '5ecn', '5eco', '5agy', '5eci', '4top', '1jlw', '3lq7', '3g7j', '4kh7', '5j5n', '5g5a', '5ecs', '5j4u', '5ecq', '3f63', '3g7i', '5ecp', '3f6d', '2ycd', '5eck', '4pua', '2gdr', '3c8e', '5ecm', '4chs', '5ech', '2vo4', '2dsa'}	0.3896832286869802	273
847	ddi_num_260	PF01842_PF00551	236.58109908692657	{'3nrb', '3w7b'}	0.2244249293506752	40
848	ddi_num_2215	PF06155_PF02668	236.2752299909764	{'4c8r'}	0.2386568428720276	210
849	ddi_num_794	PF03477_PF00317	236.0898695411537	{'4erm', '7r1r', '2xav', '2xaz', '2xay', '2xaw', '3hne', '5cnu', '2xax', '2xo5', '1zyz', '2xo4', '5cns', '2r1r', '3hnf', '4erp', '5d1y', '3paw', '5r1r', '1rlr', '3uus', '2xap', '3hnc', '3r1r', '6r1r', '4x3v', '5im3', '3hnd', '5cnv', '5cnt', '2x0x', '1r1r', '4r1r', '2xak'}	0.22098095490254813	179
850	ddi_num_5717	PF08033_PF04811	234.54358638878196	{'3eh1', '5kyw', '3eg9', '3efo', '5kyx', '2nut', '3egd', '3egx', '1pd0', '1pcx', '3eh2', '1m2o', '1m2v', '5kyu', '5kyy', '4bzi', '1pd1', '5kyn', '2nup', '2qtv'}	0.1965805995864888	348
851	ddi_num_3923	PF01232_PF08125	234.34390961102199	{'1m2w', '4im7', '5itg', '3h2z', '1lj8'}	0.3157131805911385	870
852	ddi_num_4850	PF01558_PF02775	234.27597943899482	{'5c4i', '5b46', '5b47', '5exe', '5exd', '5b48'}	0.17672803377527324	53
853	ddi_num_5129	PF00415_PF13540	234.25578450366316	{'5xgs', '3of7'}	0.2781713393189758	129
854	ddi_num_4679	PF17147_PF01558	233.41093941403582	{'5c4i', '2c3o', '5b46', '2c3m', '5b47', '1kek', '1b0p', '5exe', '5exd', '2c3p', '2c3u', '2pda', '2uza', '2c3y', '2c42'}	0.3778533347958972	147
855	ddi_num_981	PF00289_PF02436	233.2329667525893	{'5ks8', '4qsl', '2qf7', '4qsh', '4qsk'}	0.3085951987378669	192
856	ddi_num_4044	PF01189_PF17126	232.18591408591416	{'3m6u', '3m6w', '3m4x', '3m6x', '3m6v'}	0.2553416351848156	284
857	ddi_num_4033	PF08484_PF13489	232.0730220555116	{'4e2w', '4e2x', '4rvh', '4e2y', '5t67', '4rvf', '4e32', '4e33', '4e31', '5t6b', '4rvd', '5t64', '4rvg', '3ndj', '4e2z', '4e30', '3ndi', '4rv9'}	0.26748755157581083	786
858	ddi_num_3802	PF09127_PF01433	231.79826472568746	{'3fu3', '4rsy', '3fts', '4dpr', '2r59', '4r7l', '3fud', '3ful', '3fui', '3fu0', '3b7r', '3ftx', '2xpz', '3u9w', '2xpy', '3cia', '1hs6', '3fu5', '2xq0', '3fuf', '4gaa', '3ftw', '3fhe', '3fh7', '3chr', '3fum', '3chs', '3cho', '1h19', '3ftv', '1sqm', '3b7t', '5n3w', '5aen', '2vj8', '3fty', '4mkt', '4ms6', '4rvb', '3chq', '3fuk', '3b7u', '3fun', '3fu6', '1gw6', '3b7s', '3ftz', '3ftu', '3fue', '5fwq'…	0.15789617169001727	378
859	ddi_num_1729	PF00173_PF01070	231.6152760494426	{'2oz0', '1kbi', '1ldc', '1lco'}	0.18646199990398435	269
860	ddi_num_5719	PF08033_PF04810	231.47343736287186	{'3eh1', '5kyw', '3eg9', '3efo', '2nut', '5kyx', '3egd', '3egx', '1pcx', '1pd0', '3eh2', '1m2o', '5kyu', '1m2v', '5kyy', '4bzi', '1pd1', '5kyn', '2nup', '2qtv'}	0.3989435751644941	188
861	ddi_num_2480	PF03463_PF03465	231.0332090697717	{'3oby', '3j16', '3wxm', '2vgn', '4af1', '3e20', '3izq', '2vgm', '3mca', '2qi2'}	0.15498145624244408	432
862	ddi_num_5999	PF09179_PF11734	230.87599888614136	{'3a2k', '1ni5'}	0.2655771157220911	64
863	ddi_num_4046	PF17125_PF17126	230.7574286824287	{'3m6u', '3m4x', '3m6v'}	0.28815598749645355	26
864	ddi_num_150	PF07728_PF12774	230.19716015470212	{'3j67', '3j68', '3vkg', '3vkh', '4akg', '4w8f', '4rh7', '5nug', '4akh', '4ai6', '4aki'}	0.19792033520541946	444
866	ddi_num_1958	PF04679_PF04675	229.11575725724649	{'2cfm', '3gde'}	0.14733685890394194	154
867	ddi_num_3172	PF06445_PF12833	229.0124864711661	{'1d5y'}	0.2101824125472732	201
868	ddi_num_5147	PF07494_PF07495	228.49948107448117	{'4a2l', '3v9f'}	0.2688763304047773	48
869	ddi_num_3043	PF03033_PF00201	228.47741748460155	{'5gl5'}	0.17441672193916194	397
870	ddi_num_4050	PF05043_PF00874	228.240845071379	{'4r6i'}	0.20770454603395624	211
871	ddi_num_4755	PF00613_PF00454	228.11923508694397	{'4fad', '3tjp', '5is5', '3qk0', '3ps6', '2x6i', '3qjz', '4oys', '4zop', '5kc2', '1e8y', '4gb9', '3nzu', '3l13', '3ls8', '4fhk', '2wxl', '4fa6', '2chx', '4v0i', '4anx', '4ajw', '4xz4', '2wxg', '3tl5', '3qaq', '4j6i', '4anw', '4a55', '5t2g', '5sw8', '2wxk', '5i4u', '5sxf', '3r7r', '4ps7', '5i6u', '2wxi', '5swr', '4l23', '5jha', '5vlr', '3zim', '5sxk', '3hhm', '3l54', '2a4z', '2y3a', '2x38', '1e8w'…	0.13050737806743434	720
873	ddi_num_6061	PF14559_PF07719	227.37222230310797	{'3asg', '3as5'}	0.2379635451622697	43
874	ddi_num_2051	PF11412_PF13899	226.7426463954317	{'1vrs'}	0.15768481526287448	171
876	ddi_num_2079	PF17042_PF07005	226.03239499912587	{'1yzy', '4xfr', '5dmh', '3dqq'}	0.17928552595079128	727
877	ddi_num_423	PF14864_PF14863	225.09952912584504	{'4av7', '2cfz', '2yhe', '4nur', '2cg2', '5ajl', '4axh', '4pdx', '2cfu', '5a23', '5aij', '2cg3'}	0.22394193211852126	156
878	ddi_num_2132	PF11738_PF13739	223.7850796649172	{'5jen', '3s5t', '3cyg'}	0.486145091506727	40
879	ddi_num_2052	PF10411_PF13098	223.7278084122125	{'4i5q', '1g0t', '1tjd', '1jzd', '1jzo', '4ml6', '4mly', '4ml1', '4npb', '4ilf'}	0.2619281124580252	308
880	ddi_num_3143	PF00009_PF16658	222.2265624432809	{'3tr5', '2h5e', '3vqt', '3vr1'}	0.25224455982153543	367
881	ddi_num_46	PF01591_PF00300	222.22449717128842	{'4d4k', '5ajx', '3qpu', '5htk', '3qpv', '3bif', '5ajy', '5hr5', '2i1v', '1k6m', '4d4m', '2dwo', '1bif', '2bif', '5ajz', '5ajw', '4d4l', '2dwp', '4d4j', '4ma4', '3qpw', '5ak0', '2axn', '5ajv'}	0.14346235821803185	445
882	ddi_num_1948	PF00204_PF00521	221.99718819524537	{'4i3h'}	0.1620071854045117	74
883	ddi_num_4693	PF01471_PF13406	221.9830534017068	{'5anz', '5ao8', '5ao7'}	0.19584114157664692	149
884	ddi_num_4032	PF08421_PF13489	221.69275955133057	{'4e2w', '4e2x', '4rvh', '4e2y', '5t67', '4rvf', '4e32', '5t64', '4e33', '5t6b', '4rvd', '4rvg', '4e31', '3ndj', '4e2z', '4e30', '3ndi', '4rv9'}	0.28470302802920694	429
885	ddi_num_5415	PF10150_PF00575	221.4809968727596	{'2c4r', '5f6c', '2c0b'}	0.24383355044438715	275
886	ddi_num_1591	PF03178_PF10433	221.20618740652057	{'5v3o', '4e5z', '4e54', '4ci2', '4a0k', '5hy7', '4a0b', '3i7n', '2b5l', '3i89', '4tz4', '4ci3', '3i7h', '3ei2', '3i7p', '3ei1', '4a0l', '3i8c', '3ei4', '3i8e', '3i7o', '4a0a', '3e0c', '3i7l', '5fqd', '2b5m', '3i7k', '5jk7', '5ife', '4a09', '5hxb', '2hye', '3ei3', '4a11', '4a08', '4ci1'}	0.09191106468831924	604
887	ddi_num_2200	PF17137_PF01055	220.89119261792362	{'4xpq', '4b9y', '5dkz', '4xps', '5i24', '5dl0', '5jou', '4xpo', '2xvl', '4ba0', '4xpp', '5i23', '5dky', '2xvg', '5dkx', '5djw', '2xvk', '4b9z', '5jqp', '4xpr', '5jov'}	0.21745267878849972	495
888	ddi_num_4556	PF00595_PF13180	220.8377218692984	{'3wkm', '3wkl', '1ky9'}	0.22658631349247116	47
889	ddi_num_2996	PF00722_PF06955	220.50353162503663	{'1umz', '2vh9', '2uwc', '2uwb', '1un1', '2uwa'}	0.2864320908950325	417
890	ddi_num_320	PF08516_PF01421	220.30064622369375	{'3g5c', '2e3x', '3dsl', '2dw2', '2dw1', '2dw0'}	0.15026327628812075	301
891	ddi_num_986	PF00364_PF02436	220.26248633463388	{'5ks8', '4qsh', '3bg3'}	0.21868092810311932	440
892	ddi_num_5552	PF04563_PF04566	219.27447967134609	{'3s16', '2nvt', '2ja8', '5iy8', '2r92', '3how', '5c3e', '4a3d', '5x4z', '5c44', '1r9t', '5iyb', '3s2d', '2yu9', '4a3f', '3s2h', '3s1r', '1k83', '3i4n', '3po3', '3gto', '5fja', '5iy6', '5x50', '3s15', '4v1m', '3m3y', '3qt1', '5fmf', '3hoz', '1r5u', '5ip7', '3m4o', '5iya', '3hoy', '4a3j', '5sva', '2pmz', '4bbr', '3i4m', '1twh', '3cqz', '1y1v', '3s17', '4x6a', '3k1f', '3gtl', '3rzd', '5u0s', '1i3q'…	0.20749577813625347	43
893	ddi_num_3676	PF01344_PF13415	218.96522006578223	{'5gqt'}	0.25803719198017633	133
894	ddi_num_6039	PF16582_PF02776	218.73183698867908	{'5ej5', '3hww', '5ej8', '5ej9', '5ej7', '3lq1', '3hwx', '2x7j', '2jla', '3flm', '5ej6', '5ej4', '5eja', '2jlc', '5ejm'}	0.15301487438180816	518
895	ddi_num_482	PF01979_PF00449	217.25630135912482	{'1fwf', '1ef2', '4gy7', '1fwe', '4epb', '4epd', '1krc', '4goa', '1fwg', '5a6t', '5fse', '1a5o', '3ubp', '1a5k', '1ejx', '4ceu', '5g4h', '1fwi', '1kra', '1ejv', '2ubp', '1e9z', '3la4', '1s3t', '4g7e', '4z42', '3qgk', '4ubp', '5fsd', '4h9m', '4ep8', '1fwb', '1a5n', '4epe', '1ubp', '1krb', '4ac7', '1a5l', '1ejs', '1fwj', '1fwa', '4cex', '2kau', '1a5m', '1ie7', '1e9y', '3qga'}	1.0975080951247973	977
896	ddi_num_424	PF14864_PF00753	217.18542013542026	{'4av7', '2cfz', '2yhe', '4nur', '2cg2', '5ajl', '4axh', '4pdx', '2cfu', '5a23', '5aij', '2cg3'}	0.3043767866469861	480
897	ddi_num_2883	PF13802_PF16863	216.35535321922956	{'3weo', '3wel', '3w37', '3w38', '3wem', '3wen'}	0.3541173029957509	169
898	ddi_num_4029	PF13636_PF17126	216.29239649239653	{'3m4x'}	0.639787529582713	94
899	ddi_num_6054	PF13424_PF13176	216.25482937605042	{'4g2v', '5a6c', '3hym', '4jhr', '5a7d', '4wne', '4wnf', '4wng', '4wnd', '3ro2', '3sf4'}	0.26337333714853217	333
902	ddi_num_717	PF16487_PF02171	214.69719860500663	{'4z4e', '4z4c', '4kxt', '4w5n', '5t7b', '4w5o', '4z4f', '4z4g', '5js1', '5ki6', '4z4h', '4w5t', '4f3t', '4kre', '4olb', '4z4d', '4w5r', '4ola', '4w5q', '4z4i', '5js2', '4krf'}	0.2961644096833249	567
903	ddi_num_417	PF02738_PF00111	214.2869875179321	{'1jro', '1rm6', '1zxi', '4usa', '2w3r', '4us9', '1vlb', '5g5g', '1fo4', '4ytz', '4c7z', '1t3q', '1jrp', '3etr', '4uhw', '3nvv', '3fc4', '3una', '1n60', '3bdj', '2w54', '3an1', '3am9', '3eub', '3ax7', '3l4p', '3sr6', '3ax9', '3hrd', '1fiq', '3nvy', '1sb3', '2ckj', '4yrw', '1n5x', '4c80', '3uni', '1n5w', '1n63', '4zoh', '3zyv', '1ffu', '3nvz', '2w3s', '3fah', '2e1q', '1vdv', '1dgj', '4ysw', '5g5h'…	0.12317335990026898	146
904	ddi_num_2152	PF11953_PF00037	214.25211626174482	{'1axq', '6fd1', '1g3o', '7fd1', '1gao', '1fd2', '1d3w', '1frk', '7fdr', '6fdr', '1frx', '1f5b', '5fd1', '1b0v', '1fdb'}	1.0719228869242048	176
905	ddi_num_425	PF14863_PF00753	214.07698387149418	{'4av7', '2cfz', '2yhe', '4nur', '2cg2', '5ajl', '4axh', '4pdx', '2cfu', '5a23', '5aij', '2cg3'}	0.22664657174868896	403
906	ddi_num_3036	PF03633_PF03636	213.8631527923432	{'4ktr'}	0.17659033158117965	50
909	ddi_num_3935	PF04014_PF15714	213.193512576906	{'2w1t'}	0.2724460474912014	77
910	ddi_num_5652	PF09273_PF00856	213.17085509306148	{'1ozv', '1p0y', '3qxy', '2h2e', '2h2j', '3rc0', '1mlv', '3smt', '2h23', '2h21'}	0.13865558638208728	253
911	ddi_num_1009	PF13859_PF13385	213.04025410362163	{'1ms8', '1n1t', '3b69', '2a75', '1n1v', '1ms0', '1wcs', '1ms3', '2ags', '1n1y', '1s0i', '3opz', '1ms5', '1ms1', '1ms9', '2ah2', '1ms4', '1mr5', '3pjq', '2fhr', '1n1s', '1s0j'}	0.20092735675629733	88
912	ddi_num_5195	PF02867_PF00317	212.71132798585788	{'1xjm', '3s87', '3k8t', '4erm', '7r1r', '2xav', '3tba', '2xaz', '2xak', '2wgh', '3rsr', '1xjf', '2xay', '2cvx', '1peo', '3o0q', '2xaw', '2cvv', '3s8c', '5cnu', '2bq1', '2cvw', '2xax', '3hne', '2xo5', '1zyz', '2xo4', '5cns', '2cvy', '3s8b', '1peu', '1pem', '3hnf', '3o0n', '4erp', '3o0o', '5d1y', '3s8a', '3paw', '5r1r', '1rlr', '3uus', '1xjk', '2cvt', '2eud', '2zlg', '2xap', '1peq', '3hnc', '6r1r'…	0.3778889549345865	925
914	ddi_num_1877	PF06397_PF01880	211.3879329004329	{'1vzh', '2ji1', '1vzi', '2ji2', '2ji3', '1dfx', '1vzg'}	0.8331076928462741	117
915	ddi_num_2585	PF02259_PF00454	211.31795329388126	{'4jt6', '4jt5', '4jsx', '4jsn', '5flc', '4jsp', '4jsv', '3jbz', '5h64'}	0.1035052696554954	229
916	ddi_num_4489	PF02877_PF05406	211.04838965511624	{'4opx', '4oqb', '4dqy', '4oqa'}	0.21980702985416928	171
917	ddi_num_3027	PF08533_PF08532	210.8132272435138	{'4ucf', '4uoq', '4ojy', '3tty', '4uoz', '3tts', '4oif', '5dfa', '1kwk', '1kwg', '5e9a', '4uni', '4uzs'}	0.16737086012513402	87
918	ddi_num_632	PF04715_PF00117	210.7667709861125	{'1i7q', '1i7s', '1i1q'}	0.22400600507894705	58
919	ddi_num_6216	PF03894_PF09363	210.0016880077113	{'3ahh', '3ahd', '3ai7', '3ahj', '3ahc', '3ahe', '3ahi', '3ahg', '3ahf'}	0.3517574230898777	536
921	ddi_num_309	PF02770_PF14749	209.7661611810977	{'5k3i', '1w07', '5k3j', '2ddh', '2fon', '1is2', '5k3h', '5k3g'}	0.2526024926741404	303
922	ddi_num_4640	PF01447_PF02868	209.31784668250614	{'1l3f', '5un3', '4k89', '5mnr', '1gxw', '3n21', '3t2j', '5n2x', '3fbo', '5uu8', '8tli', '3do1', '5uu7', '3do2', '5dpe', '5jvi', '5k7t', '5jss', '3dnz', '1ks7', '5tln', '5lwd', '4d91', '1bqb', '5uue', '5fsj', '5uua', '5jt9', '1npc', '1qf1', '1qf0', '3p7p', '3ls7', '5l41', '5hqd', '1ezm', '3ssb', '1pe5', '3t2h', '4h57', '5lif', '3fxp', '5n3y', '3qh5', '6tli', '1esp', '5jxn', '4ow3', '7tln', '3p7w'…	0.9564437053835436	903
923	ddi_num_899	PF01103_PF07244	209.16533145079345	{'4k3b', '5ekq', '4c00', '5d0q', '5d0o', '5ayw', '5ljo', '4k3c'}	0.14634624364336332	530
924	ddi_num_2029	PF00521_PF16898	208.9877271095878	{'3qx3', '4g0v', '4fm9', '3l4k', '4g0u', '4j3n', '1bgw', '3l4j', '4g0w', '4gfh', '1bjt', '2rgr'}	0.17407833092906286	355
925	ddi_num_2028	PF00521_PF01751	208.6073781794964	{'5btl', '3raf', '5btf', '5cdr', '5btc', '5cdn', '3ksa', '4z2d', '5cdm', '4i3h', '4koe', '5btg', '5bti', '2xkk', '5bs3', '3ksb', '4z2e', '2xcr', '4z53', '5iwm', '3ltn', '5bta', '5iwi', '4kpf', '3rae', '4z2c', '5btd', '5cdp', '3rad', '4plb', '5cdq', '1bgw', '5eix', '2xcs', '4tma', '5bs8', '4z3o', '5btn', '4z4q', '2xct', '3k9f', '4bul', '4gfh', '4kpe'}	0.194113676937722	294
926	ddi_num_3662	PF02373_PF02375	207.54234065131732	{'5fjh', '3rvh', '5fyh', '2oq7', '5kr7', '5ly1', '5isl', '5fze', '5fzh', '4igq', '2gp5', '4xdp', '5ivj', '5iwf', '5ly2', '5ive', '2q8e', '5fzl', '4igp', '5lw9', '5a80', '5a7w', '4hoo', '2ybk', '2ot7', '5fyv', '4hon', '5fpb', '5fy5', '3dxt', '2gp3', '5v9p', '5ph6', '3opt', '5v9t', '5fzi', '2w2i', '5phn', '5fyt', '5pko', '4ura', '3njy', '4ai9', '5k4l', '4igo', '5fun', '5a7p', '5tvr', '5a3n', '2ybs'…	0.4142134362099037	336
927	ddi_num_431	PF04030_PF01565	207.53567437545314	{'2vfs', '2vfr', '2vfv', '2vft', '2vfu'}	0.2756955022727625	353
928	ddi_num_3049	PF02709_PF13733	207.20845695206833	{'3lw6', '2ae7', '2aes', '1pzt', '1fr8', '4irq', '2fyd', '4eea', '2agd', '1nkh', '4eem', '4ee3', '1tvy', '1tw5', '1nhe', '4ee5', '4ee4', '4irp', '1nwg', '4eeo', '1nf5', '1nmm', '2fy7', '1tw1', '2fya', '2fyb', '2ah9', '4l41', '4krv', '1pzy', '1nqi', '1o0r', '3ee5', '4eeg', '1oqm', '4m4k', '1yro', '4lw6', '4lw3', '2aec', '1fgx', '1o23', '2fyc'}	0.6384389397389867	768
929	ddi_num_4352	PF05896_PF11973	207.03412276111	{'4p6v', '4u9q', '4u9o'}	0.27407155561032803	332
931	ddi_num_1721	PF10414_PF00590	206.43458020359358	{'1pjs', '1pjq', '1pjt'}	0.1977511037690391	116
932	ddi_num_3755	PF12706_PF07521	205.87768278710755	{'3bk2', '3t3o', '3t3n', '5hab', '3bk1', '5haa'}	0.2214621878721081	162
933	ddi_num_23	PF06725_PF03562	205.78819514488774	{'3czb', '2pnw', '2pi8', '2pic', '2g6g', '2ae0', '2gae', '2pjj', '2g5d'}	0.39669340912395545	743
934	ddi_num_5720	PF04815_PF04811	205.6328908505357	{'3eh1', '5kyw', '3eg9', '3efo', '5kyx', '2nut', '3egd', '3egx', '3eh2', '1m2o', '1m2v', '5kyu', '5kyy', '4bzi', '5kyn', '2nup', '2qtv'}	0.15143388788272785	489
935	ddi_num_2955	PF14508_PF10566	205.2256213833424	{'2jkp', '5e1q', '3wfa', '2jka', '2jke', '2d73', '5hqb', '5hq4', '3a24', '5hqa', '2zq0', '5hqc'}	0.2730084432429538	836
936	ddi_num_1933	PF10410_PF13662	205.1201730832132	{'5vaz'}	0.2431470718838763	83
937	ddi_num_147	PF13654_PF05362	205.05216133581538	{'3k1j', '4fw9', '4fwd', '4fwh', '4fwg'}	0.12178188143882085	136
938	ddi_num_919	PF10436_PF02518	204.88647381345984	{'2q8i', '4v25', '5m4p', '1y8o', '3vad', '3tz5', '1jm6', '3crk', '2q8h', '4e00', '4dzy', '2bu7', '5m4k', '4h85', '1gkz', '4h7q', '4mp7', '4e02', '5j6a', '4mpc', '1gjv', '4mpe', '2bu5', '4e01', '2zkj', '4v26', '3crl', '2btz', '1y8p', '2e0a', '3tz4', '3d2r', '2bu2', '3tz2', '5j71', '3tz0', '2zdx', '2q8f', '4mp2', '2bu6', '1y8n', '1gkx', '4h81', '2q8g', '5m4n', '5m4m', '2bu8', '2zdy', '4mpn', '2pnr'}	0.24620455503644784	494
939	ddi_num_3107	PF12437_PF00120	204.07907642723785	{'3o6x'}	0.28457477084165594	215
940	ddi_num_1546	PF00116_PF00034	204.05160593792183	{'5iy5', '2yev', '2fwl'}	0.24463426085943285	333
941	ddi_num_1810	PF01266_PF05430	204.02523808038384	{'3sgl', '3ps9', '3awi', '3pvc'}	0.1856849668521721	300
942	ddi_num_416	PF02738_PF00941	203.82338473050822	{'1rm6', '5g5g', '2e1q', '1sb3', '5g5h'}	0.1310822755078631	77
943	ddi_num_2281	PF00036_PF13202	203.22063909234413	{'4y5q'}	0.3888454114375992	83
944	ddi_num_1720	PF10414_PF14824	202.37982807450203	{'1pjt'}	0.4569489835089118	120
945	ddi_num_75	PF07678_PF07677	202.25307228248798	{'4lnv', '5jpn', '3pvm', '3prx', '5hce', '4fxk', '5jpm', '3kls', '4d94', '2a73', '5hcc', '5hcd', '2b39', '4acq', '5i5k', '3cu7', '4fxg', '2pn5', '3km9'}	0.15827885679789502	415
946	ddi_num_1289	PF02933_PF02359	200.46702186498825	{'3tiw', '1qdn', '5b6c', '5ftn', '5c19', '3j96', '3j97', '5ftj', '1qcs', '2pjh', '5ftk', '5ftl', '5ifs', '3qwz', '3cf1', '5g4f', '5ftm', '3j99', '5dyi', '3hu3', '5c1b', '4kdi', '5glf', '4kdl', '1s3s', '5g4g', '5epp', '1cz5', '5dyg', '5x4l', '1cr5', '3qc8', '1cz4', '3cf2', '3j98', '3hu2', '5c18', '5ifw', '3qq7'}	0.4998495428560633	743
947	ddi_num_802	PF01747_PF14306	200.3507287919224	{'1xjq', '1j70', '1jed', '1g8h', '1xnj', '1x6v', '4maf', '1jee', '1g8g', '1i2d', '4dnx', '1jhd', '1g8f', '1jec', '1r6x', '1m8p', '1v47', '3cr8', '2gks', '2qjf'}	0.2929728105205793	867
948	ddi_num_2549	PF01494_PF07976	200.26741777984824	{'2dkh', '1pn0', '1foh', '2dki'}	0.26947501511210314	495
949	ddi_num_2034	PF03330_PF01357	200.16554614749256	{'4jcw', '4js7', '4jjo', '4l48', '1n10', '2hcz'}	0.31018213277606177	206
950	ddi_num_306	PF08028_PF02770	200.11804783743247	{'3x0y', '3x0x', '4jek', '4nxl', '3mxl', '4doy'}	0.3544341070777509	187
951	ddi_num_4853	PF01855_PF02775	200.09872327239887	{'5c4i', '2c3o', '5b46', '2c3m', '5b47', '1kek', '5exe', '5exd', '2c3p', '2c3u', '2pda', '2c3y', '1b0p', '5b48', '2uza', '2c42'}	0.24320372027586856	875
952	ddi_num_3454	PF07679_PF00041	200.04124181963974	{'5fm5', '2nzi', '3mtr'}	0.18079485816473645	173
954	ddi_num_2283	PF00036_PF13833	199.2769434883932	{'4okh'}	0.2900862554693444	38
955	ddi_num_3041	PF03198_PF07983	198.94367062675892	{'5fih', '2w61', '2w62', '2w63'}	0.7461126729605919	118
956	ddi_num_543	PF12895_PF13181	198.8592888625629	{'5dse', '2xpi'}	0.1928094655389596	134
957	ddi_num_4574	PF00805_PF13599	198.81666666666663	{'3pss', '3psz', '2xtw', '2xt4', '2xty', '2xtx'}	0.22391752783822072	610
958	ddi_num_2706	PF02661_PF13784	198.6367354111429	{'3eqx', '3zec', '3zcn'}	0.23118141562161765	121
959	ddi_num_2076	PF06742_PF06863	198.35087401122829	{'2p3y', '3vb9', '3u07'}	0.21789267539376656	231
960	ddi_num_2481	PF03464_PF03465	198.11209331112462	{'3agk', '4crm', '3vmf', '3j16', '4crn', '2vgn', '4af1', '4d5n', '5dmq', '3j5y', '3izq', '3j15', '5a8l', '2vgm', '4d61', '3mca', '1dt9', '3e1y'}	0.189290797669226	396
961	ddi_num_2759	PF00258_PF00067	197.94731555984592	{'1bvy'}	0.1809261595255824	225
962	ddi_num_5572	PF04567_PF00562	197.7618569033284	{'3s16', '2nvt', '2ja8', '2r92', '3how', '5c3e', '4a3d', '5x4z', '5c44', '1r9t', '3s2d', '2yu9', '4a3f', '3s2h', '3s1r', '1k83', '3i4n', '3po3', '4v1o', '3gto', '5x50', '3s15', '4v1m', '3m3y', '3qt1', '5fmf', '3hoz', '1r5u', '5ip7', '3m4o', '3hoy', '4a3j', '5sva', '2pmz', '4bbr', '3i4m', '1twh', '3cqz', '1y1v', '1i3q', '3s17', '3k1f', '4y52', '5u0s', '5c4a', '3gtl', '3rzd', '4x6a', '2y0s', '3hox'…	0.17604632705402534	164
963	ddi_num_3331	PF01634_PF08029	197.69146391091513	{'1nh7', '2vd3', '4yb7', '4yb6', '5lhu', '1nh8', '4yb5'}	0.22379261263578296	60
964	ddi_num_12	PF01257_PF01512	197.40132059498157	{'5ldx', '5lc5', '4hea', '3i9v', '5lnk', '3iam', '5ldw', '3ias', '3m9s', '2ybb', '2fug'}	0.2508607025189125	446
965	ddi_num_5991	PF00085_PF13848	197.14860389458144	{'3uem', '5hqp', '3f8u', '5gu6', '2b5e', '2r2j', '5gu7', '4ekz'}	0.17111486034810072	255
966	ddi_num_6160	PF05194_PF02814	197.06718752442143	{'1gmv', '3tj9', '3tja', '1eb0', '1gmu', '3ny0', '3tj8', '3l9z', '3nxz', '1ear', '1gmw', '3la0', '4l3k'}	0.2294008663107373	244
967	ddi_num_1538	PF00116_PF02790	196.44295104651985	{'3abl', '3ag3', '1ocr', '2eik', '2eij', '3omi', '1m57', '5luf', '3asn', '2ybb', '2y69', '1m56', '3omn', '3ag2', '5iy5', '3fye', '3wg7', '1qle', '2yev', '3dtu', '2zxw', '3oma', '3x2q', '3hb3', '2eim', '3aso', '5b1b', '1oco', '1occ', '2eil', '1ar1', '2ein', '5b3s', '1ocz', '3abm', '3ag4', '5b1a', '2gsm', '3om3', '2occ', '3abk', '1v54', '3ag1', '2dyr', '2dys', '3ehb', '3fyi'}	0.30673346873122603	143
968	ddi_num_6110	PF00627_PF00240	196.27391338431497	{'2den', '3k9p', '5xbo', '1wr1', '2bwe', '3k9o', '2g3q', '2jy6', '4un2', '2mro'}	0.2677941255255832	247
969	ddi_num_3337	PF00125_PF16211	196.13229640853126	{'3mgp', '4j8x', '1id3', '3mvd', '3azm', '4ym5', '3w97', '3tu4', '5b40', '4qlc', '1hq3', '5b24', '4z66', '1aoi', '5av9', '3mgr', '3utb', '4ym6', '4r8p', '4zux', '4xzq', '3x1s', '3o62', '3x1t', '4wu9', '5b33', '5cpj', '3wtp', '5b31', '5b32', '3mgs', '3mgq', '5b1m', '3kwq', '5b1l', '3reh', '3rei', '4jjn', '4wu8', '3w96', '3wa9', '3w98', '5b2i', '3rek', '3kuy', '1f66', '3azn', '4ys3', '5b0y', '3b6g'…	0.3117946366258074	366
970	ddi_num_707	PF01412_PF00169	196.11551155331486	{'3fm8', '3mdb', '3lju', '3feh'}	0.17791110640592311	139
971	ddi_num_5159	PF08646_PF01336	196.1053349770486	{'4gop', '4gnx'}	0.2714345848380121	39
972	ddi_num_4843	PF12627_PF12626	195.63553557947967	{'3aql', '3aqk', '3aqm', '3aqn'}	0.1951522613921729	113
973	ddi_num_5689	PF00497_PF01464	195.5209129931913	{'5aa4', '5aa3', '5aa1', '4p11', '5aa2', '4p0g', '5a5x', '4owd'}	0.18172584978006304	255
974	ddi_num_5642	PF08071_PF00900	195.3937902725636	{'3j7a', '4uer', '5ll6', '5jpq', '5jb3', '3jam', '4d5l', '4kzx', '5k0y', '5a2q', '4kzz', '5it9', '3j81', '5flx', '4kzy', '3j80', '5jbh'}	0.3610753369042098	65
975	ddi_num_3925	PF13452_PF01575	195.20160217869247	{'4rlw', '3khp', '3oml', '4rlj', '5i7n', '3kh8', '4rv2', '1s9c', '4v12', '4rlu', '3hmj', '2vkz', '4rlt', '2uv8'}	0.2629306393255245	883
976	ddi_num_714	PF16488_PF16487	194.9790706642371	{'4z4e', '4z4c', '4kxt', '4w5n', '5t7b', '4z4f', '4z4g', '5ki6', '5js1', '4z4h', '4w5t', '4f3t', '4kre', '4olb', '4z4d', '4w5r', '4ola', '4w5q', '4z4i', '5js2', '4krf'}	0.28486358576776216	28
977	ddi_num_4944	PF01619_PF14850	194.70057777574345	{'5kf6', '3haz', '4q73', '4q71', '5kf7', '4q72'}	0.2390213257884433	223
978	ddi_num_4525	PF01399_PF10602	194.45703371524624	{'5t0j', '5ln3', '5mpe', '5t0i', '4cr2', '5t0h', '4d10', '5t0g', '5a5b', '4lct', '5gjq', '5mpd', '4cr3', '4cr4', '3jck', '4d18', '5l4k'}	0.2732805913839348	686
979	ddi_num_2011	PF14792_PF10391	194.33532878758214	{'5u8h', '4i2b', '4lzg', '5tb9', '8ics', '4i29', '3k75', '4dob', '4kle', '9icp', '1mq3', '4rt2', '1zqz', '4ub1', '2bcu', '3mda', '1zqe', '8icy', '5iij', '8ice', '4yd2', '1zqv', '8ica', '4xq8', '4z6d', '4k4h', '3isd', '4jwn', '1zqj', '7ict', '3lk9', '3hx0', '2ihm', '1bpd', '4i2g', '2bcv', '1huz', '4r66', '4m0a', '5j2e', '3v7j', '8ict', '5ddm', '5j2f', '1bpb', '3c2k', '3jpt', '1bpz', '3pml', '5v1f'…	0.4158753220345208	230
980	ddi_num_3013	PF02055_PF17189	194.194437229332	{'2j25', '3keh', '3gxf', '5ngk', '2vt0', '3gxi', '1nof', '2v3d', '2wnw', '3ke0', '3gxd', '5ngl', '1y7v', '2f61', '1ogs', '2xwd', '2v3e', '2y24', '2wcg', '2xwe', '3rik', '3gxm', '3ril', '2wkl', '2v3f', '2nt1', '2nt0', '2nsx'}	0.1997333127721093	367
981	ddi_num_4582	PF00391_PF00224	193.6642211589707	{'3t0t', '3t07', '3t05'}	0.19275207651330176	60
982	ddi_num_2664	PF09380_PF09379	193.57201107546126	{'3u8z', '1ni2', '4yl8', '3qij', '1gg3', '3bin', '1j19', '2d2q', '2ems', '4rm8', '1gc7', '2i1k', '4p7i', '1ef1', '4zrj', '2he7', '4rm9', '4rma', '1e5w', '2yvc', '2i1j', '3wa0', '2d11', '4zrk', '4zri', '1h4r', '1sgh', '1isn', '1gc6', '3x23', '2zpy', '2d10', '2emt'}	0.18269493768275752	234
983	ddi_num_3264	PF00271_PF12513	193.40190688100682	{'3rc3', '3rc8'}	0.3256229175673881	76
984	ddi_num_79	PF07678_PF10569	193.36711490038468	{'5fo7', '2wii', '5jpm', '2i07', '4acq', '5fo8', '4xam', '5foa', '2wy7', '5o32', '2xwj', '1qqf', '3d5s', '2xqw', '2b39', '5fo9', '3rj3', '5jtw', '2pn5', '3oed', '5jpn', '3oxu', '2icf', '4fxk', '1ghq', '4d94', '1qsj', '3g6j', '2wy8', '5fob', '4zh1', '4ont', '4m76', '4lnv', '3l5n', '2xwb', '1c3d', '5m6w', '2gox', '2a73', '2noj', '1hzf', '2win', '5o35', '4fxg', '3d5r'}	0.33742192021375084	564
985	ddi_num_3835	PF13774_PF00957	192.46448909370017	{'3kyq', '4b93'}	0.2607477099315278	280
986	ddi_num_4758	PF00792_PF00613	192.4143350950569	{'4fad', '3tjp', '5is5', '3qk0', '3ps6', '3qjz', '4zop', '1e8y', '4gb9', '3nzu', '4fhk', '2wxl', '4fa6', '2chx', '4v0i', '4anx', '4ajw', '4xz4', '2wxg', '3tl5', '3qaq', '4j6i', '4anw', '4a55', '5t2g', '5sw8', '2wxk', '5i4u', '5sxf', '3r7r', '4ps7', '5i6u', '2wxi', '5swr', '4l23', '5jha', '5vlr', '3zim', '5sxk', '5t28', '3hhm', '3l54', '2a4z', '2y3a', '2x38', '1e8w', '5uk8', '4bfr', '3t8m', '4flh'…	0.16102675077454234	531
987	ddi_num_6021	PF16898_PF01751	192.22270854520687	{'3qx3', '4g0v', '4fm9', '3l4k', '4j3n', '4g0u', '1bgw', '3l4j', '4g0w', '4gfh', '2rgr'}	0.4409082553808305	529
988	ddi_num_5716	PF08033_PF04815	191.8170243961793	{'3eh1', '5kyw', '3eg9', '1pcx', '2nut', '4bzi', '3egd', '3egx', '1pd0', '3efo', '3eh2', '5kyx', '1m2o', '1m2v', '5kyu', '5kyy', '5kyn', '1pd1', '2nup', '2qtv'}	0.3217693291900061	175
989	ddi_num_3282	PF07940_PF16889	191.6888892425658	{'4mmh', '4fnv', '4mmi', '5jmd', '5jmf'}	0.1716781144684657	594
990	ddi_num_4747	PF02811_PF13263	191.4107276495435	{'2yz5', '2yxo', '3dcp', '2z4g'}	0.21585660944906895	354
991	ddi_num_1907	PF00775_PF04444	191.37083638038263	{'5umh', '2boy', '1dlm', '3hgi', '3o6r', '3hhx', '3hkp', '2xsu', '3i4v', '3i51', '3n9t', '3o32', '3hjq', '3i4y', '1tmx', '1dlq', '3hhy', '5vxt', '3hjs', '2xsr', '1dlt', '1dmh', '3o6j', '3hj8', '5td3', '2azq', '3th1', '1s9a', '2xsv', '3o5u'}	0.7273561533884343	439
992	ddi_num_1133	PF08205_PF13927	191.2453021736248	{'3alp', '5lfv', '4fmf', '4myw'}	0.16720648882397274	22
993	ddi_num_469	PF01120_PF16757	191.224290949962	{'4psp', '4ni3', '4psr'}	0.1515989575260745	192
994	ddi_num_5980	PF04446_PF14413	190.8979753774517	{'3otd', '3wbz', '3otc', '3ote', '3otb', '3wc2', '3wc0', '5axk', '3wc1', '5axm', '5axn'}	0.5812271237687048	683
995	ddi_num_1390	PF00385_PF00176	190.82447499148742	{'3mwy'}	0.21387861544770947	134
996	ddi_num_3678	PF01344_PF13964	190.4495664391547	{'5gq0'}	0.27654148209427165	318
997	ddi_num_2815	PF07504_PF02868	190.08259780840504	{'3nqz', '3nqy'}	0.2930197659049146	166
998	ddi_num_2479	PF03463_PF03464	189.6900974459089	{'3j16', '4af1', '4d5n', '3izq', '5a8l', '3j15', '3mca', '3e1y'}	0.16386131354117908	243
999	ddi_num_5040	PF01948_PF02748	189.4448792981731	{'1rac', '2atc', '1za2', '2fzc', '1i5o', '2qgf', '7at1', '1pg5', '1rah', '4kgx', '2be7', '4kgv', '1za1', '4f04', '4kh0', '8atc', '3mpu', '2ipo', '1tug', '3at1', '4fyx', '1r0c', '1raa', '3d7s', '2air', '1sku', '1tth', '1rae', '2hse', '2be9', '2fzk', '1d09', '9atc', '1nbe', '1r0b', '2qg9', '4fyv', '2h3e', '1at1', '1tu0', '1q95', '1rab', '6at1', '4kgz', '2yww', '8at1', '4at1', '2fzg', '4fyy', '1rag'…	0.34010032666300977	140
1000	ddi_num_4379	PF00293_PF12535	189.25714285714287	{'3q4i', '4hfq', '3q1p'}	0.2531235257461611	89
1001	ddi_num_87	PF07703_PF11974	189.14180285815482	{'4u48', '4u59', '4u4j', '4ziq', '5a42'}	0.1701930684936256	279
1002	ddi_num_13	PF01257_PF10589	188.684712067322	{'5lc5', '3i9v', '5lnk', '5ldw', '3iam', '3ias', '3m9s', '2ybb', '4hea', '2fug'}	0.2765608663167374	83
1003	ddi_num_5954	PF08359_PF00440	188.46924191051912	{'5gp9', '1vi0', '3whb', '3whc', '5gpc', '5gpa'}	0.20985188986157974	326
1004	ddi_num_2954	PF14509_PF10566	188.26241363780738	{'2jkp', '5e1q', '3wfa', '2jka', '2jke', '2d73', '5hqb', '5hq4', '5hqa', '3a24', '2zq0', '5hqc'}	0.5032008869490279	523
1005	ddi_num_415	PF02738_PF03450	188.19078992295627	{'1jro', '1rm6', '1zxi', '2w3r', '5g5g', '1fo4', '4ytz', '1t3q', '1jrp', '2ckj', '3etr', '3una', '3nvv', '1n60', '3an1', '4uhw', '2w54', '3am9', '3bdj', '3ns1', '3eub', '3ax7', '3sr6', '3ax9', '3hrd', '1fiq', '3nvy', '1sb3', '4yrw', '1n5x', '3uni', '1n5w', '1n63', '4zoh', '3zyv', '1ffu', '3nvz', '2w3s', '2e1q', '4ysw', '1vdv', '5g5h', '1v97', '3unc', '1wyg', '4uhx', '2w55', '1n61', '3nrz', '5epg'…	0.18064214571261603	441
1006	ddi_num_4682	PF12367_PF02775	187.95259978067017	{'5b48', '5b47', '5b46'}	0.4916073012961874	467
1007	ddi_num_2329	PF13499_PF00069	186.67428070174702	{'3nyv', '3v51', '3sxf', '4tzr', '4yzb', '5t6i', '4qox', '4ieb', '4wg3', '5dvr', '3i7c', '3ncg', '5jn2', '3t3v', '4mxa', '5t6k', '3v5p', '3v5t', '4mvf', '5t6a', '4yuq', '3sx9', '4mx9', '3i79', '4m84', '3igo', '3hx4', '3i7b', '4y5q', '4ysm', '4ihp', '4ih8', '3ku2', '4rgj', '4ysj', '3q5i', '3t3u', '3upz', '4ifg', '4wg5', '3mwu', '4ona', '3n51', '4yjn', '2x0g', '4jbv', '4m97', '3lij'}	0.13755412854953422	809
1008	ddi_num_4380	PF00293_PF14803	186.61936680534347	{'3cng'}	0.2123942147546074	31
1009	ddi_num_3196	PF13581_PF07568	186.59285714285718	{'4r39', '4r3a'}	0.4298185609151032	510
1010	ddi_num_5429	PF00940_PF14700	186.5198161945775	{'1s0v', '2pi5', '1s77', '4boc', '1cez', '1s76', '1msw', '2pi4', '3spa', '3e3j', '3e2e', '1aro', '1h38', '1qln'}	0.1521674828439793	865
1011	ddi_num_6069	PF00868_PF01841	186.36822771354085	{'1evu', '1qrk', '3ly6', '1l9m', '4kty', '1ex0', '1nug', '1ggt', '1kv3', '1ggu', '1l9n', '1ggy', '3s3j', '1nuf', '3s3p', '4pyg', '1fie', '2q3z', '1g0d', '3s3s', '1f13', '1nud'}	0.2573657692332634	52
1012	ddi_num_4012	PF00149_PF04152	186.3357735849649	{'4fbq', '3t1i', '4fbk', '4yke', '4fbw', '4fcx'}	0.2078545087161883	133
1013	ddi_num_3499	PF13927_PF00047	186.1533054742952	{'4ofp'}	0.21512192486522747	105
1014	ddi_num_2010	PF14792_PF14791	185.53254591889717	{'2bpf', '4lzg', '5tb9', '4yn4', '8ics', '8ici', '1zqu', '1zqh', '3k75', '4dob', '4i2f', '4iqv', '9icp', '4rq1', '1mq3', '9icy', '5db6', '1zqz', '5iio', '2bcu', '4ub1', '5dbb', '4ymn', '3mda', '1zqe', '8icy', '1zqb', '8ice', '4i27', '4yd2', '1zqv', '5iij', '2fms', '4rq7', '8ica', '4xq8', '4z6d', '7ice', '4k4h', '4jwn', '4qzb', '1zqj', '7ict', '5cj7', '2pfp', '3lk9', '3hx0', '3rh6', '2ihm', '4z6f'…	0.2749596004584479	373
1015	ddi_num_3299	PF00132_PF06426	184.75770393097125	{'4hzc'}	0.30327499588227635	32
1016	ddi_num_561	PF01094_PF10613	184.7444655624077	{'4u2p', '5l1h', '4u4g', '5l1b', '4u1x', '4pe5', '5vhw', '5kuf', '4tlm', '5ide', '5fxg', '5vhx', '4u4f', '5kbs', '5l1f', '5vhy', '5l1g', '4u2q', '3kg2', '4u1y', '5vhz', '4u1w', '5kbv', '4tll', '5fxi', '5l1e'}	0.151662893834975	250
1017	ddi_num_247	PF01756_PF14749	184.4082518551672	{'5k3i', '1w07', '5k3j', '2ddh', '2fon', '1is2', '5k3h', '5k3g'}	0.3022128457835112	458
1018	ddi_num_6036	PF02775_PF16582	184.01614956999856	{'5ej5', '3hww', '5ej8', '5ej9', '5ej7', '3hwx', '2x7j', '2jla', '3flm', '5ej6', '5eja', '5ej4', '2jlc', '5ejm'}	0.17236518710892967	529
1019	ddi_num_5682	PF01172_PF09377	183.92037423169415	{'2kdo', '2l9n', '1p9q', '2wbm', '1t95'}	0.2367853052754875	221
1020	ddi_num_2637	PF13484_PF02775	183.8895417831538	{'2c3o', '2c3m', '1kek', '2c3p', '2c3u', '2c3y', '2uza', '1b0p', '2pda', '2c42'}	0.5074392373616251	33
1021	ddi_num_22	PF03475_PF03473	183.3160204448962	{'1o65', '1o67'}	0.2812631703524791	187
1022	ddi_num_793	PF03477_PF02867	183.2420026065364	{'4erm', '7r1r', '2xav', '2xaz', '2xay', '2xaw', '2xax', '5cnu', '3hne', '2xo5', '1zyz', '2xo4', '5cns', '2r1r', '3hnf', '4erp', '5d1y', '3paw', '5r1r', '1rlr', '3uus', '2xap', '3hnc', '3r1r', '6r1r', '4x3v', '5im3', '3hnd', '5cnv', '5cnt', '2x0x', '1r1r', '4r1r', '2xak'}	0.144171806465514	324
1023	ddi_num_366	PF05221_PF00670	183.0946571519056	{'5axc', '1li4', '4pfj', '4pgf', '5w4b', '5axa', '5axb', '3gvp', '3nj4', '5axd'}	0.34994365888716983	312
1024	ddi_num_3850	PF12799_PF13516	182.557762498939	{'5il7', '1h6u', '4r58', '4fho'}	0.549832807625116	276
1025	ddi_num_3025	PF02449_PF08533	181.62426324201854	{'4ucf', '4uoq', '4ojy', '3tty', '4uoz', '3tts', '4oif', '5dfa', '1kwk', '1kwg', '5e9a', '4uni', '4uzs'}	0.15774627661783086	399
1026	ddi_num_1895	PF01487_PF08501	181.3605065255776	{'2o7q', '2o7s', '5swv', '2gpt'}	0.14513510745939012	201
1027	ddi_num_421	PF13949_PF03097	181.2788919752904	{'2r05', '2r02', '2xs1', '2oev', '2xs8', '2r03'}	0.10263223871208582	162
1028	ddi_num_4564	PF00595_PF13365	181.19428486983998	{'3otp', '4rr1', '2zle', '1soz', '3mh7', '4rr0', '1ky9', '1sot', '3ou0', '3cs0', '2r3y', '3gdu', '3gdv', '3mh4', '1vcw', '3mh6', '3gds'}	0.28554076861705885	468
1029	ddi_num_3416	PF08279_PF00874	180.93141331612247	{'4r6i'}	0.2000837091642404	25
1030	ddi_num_5610	PF00639_PF09312	180.76603475952518	{'1m5y'}	0.20607265306008596	118
1031	ddi_num_3768	PF12544_PF04055	180.4632487395646	{'2a5h'}	0.2355038259713701	98
1032	ddi_num_4811	PF07714_PF00018	180.42282692034541	{'1y57', '2h8h', '2ptk', '2c0i', '3vry', '5mo4', '1opk', '1fmk', '4lud', '2c0o', '2src', '3vs1', '4k11', '3vrz', '2fo0'}	0.2373838689186273	97
1033	ddi_num_5155	PF16900_PF01336	180.16992473795682	{'4gop', '1jmc', '4gnx'}	0.2880982457856071	72
1035	ddi_num_394	PF02769_PF13507	177.54624109296066	{'3ujn', '4lgy', '4r7g', '4l78', '4mgh', '3d54', '1t3t', '3ugj', '3umm'}	0.22255819597221488	151
1036	ddi_num_3298	PF00132_PF12804	177.2935892548896	{'4k6r', '3st8', '4g87', '2qkx', '4g3s', '3foq', '3d98', '4hcq', '3spt', '4g3p', '4g3q', '5vmk'}	0.20883470477303126	47
1037	ddi_num_4700	PF00169_PF00621	177.05604572382478	{'1xd4', '1lb1', '4gzu', '1nty', '1foe', '1rj2', '1xdv', '1kz7', '1dbh', '3ksy', '4h6y', '1kzg'}	0.16100128725832005	531
1038	ddi_num_2650	PF12838_PF10588	177.03521165712291	{'3i9v', '5lnk', '3iam', '3ias', '3m9s', '2ybb', '4hea', '2fug'}	0.4053636140219669	45
1039	ddi_num_976	PF02785_PF02626	176.99463770253197	{'3va7', '5i8i'}	0.3057219555302046	76
1040	ddi_num_4760	PF00792_PF00454	176.51206810659778	{'4fad', '3tjp', '3qk0', '3ps6', '3qjz', '4zop', '1e8y', '4gb9', '3l13', '4fhk', '4fa6', '2chx', '4anx', '4xz4', '3tl5', '3qaq', '4j6i', '4anw', '4a55', '3r7r', '4l23', '5jha', '5sxk', '3l54', '2a4z', '1e8w', '5uk8', '3t8m', '4flh', '4fjy', '2v4l', '3ibe', '5g55', '5jhb', '3apd', '3lj3', '4l1b', '2chz', '3cst', '3oaw', '4ezj', '4kz0', '3l08', '1e7u', '4urk', '3s2a', '3zw3', '3apc', '4wwn', '2chw'…	0.209625296159224	130
1042	ddi_num_4112	PF00384_PF09326	176.29913575021718	{'5lnk'}	0.23712227874199795	370
1043	ddi_num_4860	PF08479_PF03865	176.01715673088677	{'4ql0'}	0.1294823837308966	18
1044	ddi_num_2610	PF13085_PF13183	175.9750251010307	{'1e7p', '3p4s', '2bs3', '4kx6', '2bs4', '3p4q', '3p4r', '1qlb', '2bs2', '1kfy', '5vpn', '1l0v', '3p4p', '3cir', '1kf6', '2b76'}	0.40137614354270734	191
1045	ddi_num_1977	PF07733_PF00929	175.73534070636867	{'5fku', '5m1s', '5fkv', '5fkw'}	0.1885800743778651	98
1046	ddi_num_635	PF08264_PF09334	174.8804749524499	{'1rqg', '4qrd', '5k0t', '4dlp', '5k0s', '4qre', '2ct8', '4py2', '2csx', '5urb'}	0.2676952323277432	630
1047	ddi_num_3726	PF02735_PF03731	174.61873322674683	{'1jey', '1jeq'}	0.13446691668843816	242
1048	ddi_num_5405	PF01163_PF09202	174.40513143878502	{'1zar', '1tqm', '1tqp', '1zao', '4gyg', '1tqi', '4gyi'}	0.23760716822885236	236
1050	ddi_num_4683	PF09070_PF08324	174.0818766629518	{'3psp', '3pst', '3l3f'}	0.11982086041177613	218
1051	ddi_num_1266	PF00571_PF03448	174.0172177560739	{'2yvz', '2yvy', '2zy9', '2oux', '2yvx'}	0.2631492656603586	202
1052	ddi_num_5062	PF14489_PF14819	173.7669168288559	{'4iqi', '3uxj', '4ghm', '3s19', '3bp1', '3rzp', '3uxv', '3rj4'}	0.4461152441959897	398
1053	ddi_num_963	PF10403_PF03835	173.76278559179158	{'4yir', '2qsg', '2qsf', '2qsh'}	0.17473084168689235	102
1054	ddi_num_1696	PF04677_PF04676	173.46952364409782	{'3jb9'}	0.2919488191112194	475
1055	ddi_num_1873	PF02141_PF03456	172.82260055360726	{'3tw8'}	0.19666173628870354	482
1056	ddi_num_5973	PF00019_PF00688	172.2603704066611	{'5ffo', '5hly', '4ycg', '4yci', '3rjr'}	0.11111703812536178	963
1057	ddi_num_3652	PF01398_PF13012	172.2079884635682	{'3jck', '5t0j', '5ln3', '5t0h', '5t0i', '5mpe', '4cr2', '4d10', '5t0g', '5a5b', '5mpd', '5gjq', '4cr4', '4cr3', '4d18', '5a5t', '5l4k'}	0.1657846172314431	289
1058	ddi_num_2609	PF13085_PF13534	172.04394341648384	{'3ae9', '2wqy', '3aec', '4ytm', '3abv', '2h89', '2wp9', '3vr9', '4yt0', '4ysy', '2acz', '1zoy', '1nen', '2wu2', '4ysx', '1yq3', '2wdv', '3ae7', '3sfe', '3aeb', '3vra', '3ae8', '3ae2', '2fbw', '3aeg', '5c2t', '3aee', '3vrb', '3aed', '5c3j', '4ysz', '1nek', '3ae6', '4yxd', '3sfd', '2wdq', '2ws3', '2wdr', '3ae1', '4ytp', '1yq4', '2h88', '3ae5', '3ae4', '3aea', '2wu5', '3vr8', '3aef', '1zp0', '3ae3'…	0.4601925294053781	241
1059	ddi_num_5516	PF04983_PF05000	171.8137343550972	{'5m5y', '5voi', '3s16', '2nvt', '5n60', '2ja8', '5iy8', '5nsr', '5uha', '2r92', '3how', '5c3e', '5x4z', '5c44', '4c3i', '4llg', '4jk2', '5ezk', '5n5y', '5i2d', '2a6e', '1r9t', '5iyb', '4gzz', '4s20', '2yu9', '4lk0', '3s2d', '3wod', '4a3f', '5uhe', '3s2h', '3s1r', '5uac', '4xln', '4wqt', '4mq9', '3i4n', '4oiq', '3po3', '3gto', '5tjg', '4mey', '5fja', '1ynj', '5iy6', '5uhd', '5x50', '5my1', '5tmf'…	0.2819460202156597	523
1060	ddi_num_435	PF00128_PF02903	171.5995098039216	{'1sma', '2d2o', '1j0k', '1wzm', '1bvz', '1vfu', '1uh4', '1vb9', '2d0h', '1jl8', '2d0f', '1gvi', '3a6o', '1j0i', '1jib', '1wzk', '1izj', '1ea9', '1jf5', '1izk', '1jf6', '1uh3', '2d0g', '1ji2', '1j0j', '1g1y', '1wzl', '1j0h', '1ji1', '1uh2', '4aef', '1vfo', '1vfm'}	0.18818894102437492	871
1062	ddi_num_4480	PF04926_PF04928	171.16948618098758	{'2q66', '1q78', '3c66', '1fa0', '2o1p', '1q79', '2hhp'}	0.17355436984532385	264
1063	ddi_num_984	PF00364_PF02626	171.03246735386733	{'3va7'}	0.23073311884364486	64
1064	ddi_num_1645	PF02626_PF02682	170.86381323293003	{'5i8i', '5dud', '3mml', '3opf', '3ore', '3va7', '3oep'}	0.16398383853471624	899
1066	ddi_num_5327	PF08069_PF00312	170.66508688291236	{'3j7a', '4uer', '5ll6', '5jb3', '3jam', '4d5l', '4kzx', '5k0y', '5a2q', '4kzz', '5it9', '3j81', '5flx', '4kzy', '3j80', '5jbh'}	0.336364000773966	153
1067	ddi_num_2509	PF08411_PF00929	170.50019372380885	{'4hcc', '4js5', '3c94', '3hp9', '3c95', '4rg8', '2qxf', '4jrp', '4js4', '3hl8', '1fxx', '4jrq', '4hcb'}	0.2666049575354316	847
1068	ddi_num_82	PF01835_PF07678	170.26685610167758	{'4lnv', '5jpn', '3pvm', '3prx', '5hce', '4fxk', '5jpm', '4d94', '2a73', '3kls', '5hcc', '5hcd', '2b39', '5i5k', '3cu7', '4fxg', '2pn5', '3km9'}	0.1583163986825568	222
1069	ddi_num_1388	PF00425_PF00117	169.82359531800046	{'3r76', '3r74', '1i7s', '1i1q', '3r75', '1i7q', '1qdl'}	0.2591821983786703	633
1070	ddi_num_2041	PF06367_PF02181	169.32171004691466	{'3o4x'}	0.08636842679386099	124
1071	ddi_num_63	PF00002_PF02793	168.9877435686636	{'5nx2', '5xez', '5xf1'}	0.13760048728726249	32
1073	ddi_num_3468	PF03810_PF08389	168.8536395414738	{'5uwj', '4hb0', '5uwo', '5uwt', '5uww', '3gjx', '4hay', '4bsm', '4haz', '3m1i', '5uwi', '5dh9', '3vyc', '4hzk', '5dha', '5uwh', '4hax', '4hau', '5uws', '5dis', '3nby', '2x19', '3nc1', '5uwu', '4hat', '3nc0', '3wyg', '5uwr', '3wyf', '3zjy', '5uwq', '4hav', '5uwp', '4hb4', '4fgv', '2xwu', '5jlj', '3nbz', '4hb3', '5dif', '4bsn'}	0.2130925416043944	381
1074	ddi_num_5945	PF01397_PF03936	168.62915070465138	{'4di5', '5ika', '5ild', '5eau', '5ilh', '1n22', '5ik0', '2j5c', '5il3', '5c05', '5eas', '5uv1', '3n0f', '5ikh', '5ilj', '1n23', '3sdq', '1n24', '1hxg', '3n0g', '5ili', '5dhk', '3m00', '3m02', '3sdu', '2ong', '5uv0', '5jo7', '5eat', '1hxc', '3g4f', '5dhi', '1n1z', '1n21', '3sdr', '1n20', '5ily', '5ik6', '3m01', '3lz9', '3g4d', '4gax', '3sae', '3s9v', '1hxa', '4fjq', '3sdv', '1hx9', '3sdt', '5il8'…	0.1442364890095625	830
1075	ddi_num_2911	PF07670_PF01773	168.0470468772923	{'5l27', '5l24', '3tij', '4pd6', '4pd8', '4pb1', '4pd7', '5l2a', '4pb2', '4pd5', '5l2b', '4pd9', '5l26', '5u9w', '4pda'}	0.41682265731250606	232
1076	ddi_num_3065	PF13718_PF05127	168.00271366392997	{'2zpa', '5jpq'}	0.2060184300142344	168
1077	ddi_num_4324	PF14720_PF01058	167.47653688894258	{'1ubr', '5jsu', '4ud6', '1h2a', '1frf', '3use', '3cur', '3ayz', '3usc', '3uqy', '4ko4', '4ud2', '4uew', '3rgw', '1ubh', '1frv', '5d51', '1yqw', '4ttt', '4ueq', '3ayx', '4iuc', '4upe', '3cus', '5jt1', '1cc1', '2frv', '4urh', '1ubj', '5a4i', '5jsy', '4ucq', '2wpn', '4ue3', '4ucw', '4uqp', '4kn9', '5aa5', '1wuj', '4iub', '3h3x', '5jsk', '5a4f', '4ko3', '5a4m', '1ubk', '3zea', '1h2r', '1wuh', '4u9i'…	0.29808466797566463	362
1078	ddi_num_3035	PF03633_PF03632	167.26600535041143	{'1h54', '3wir', '4ktp', '3wiq', '4ktr'}	0.1476428399147538	328
1079	ddi_num_1311	PF02927_PF00759	166.88220435084838	{'3ez8', '3rx7', '3rx5', '3x17', '1clc', '3rx8', '3gzk', '4cj1', '5e2j', '3h2w', '1ut9', '4cj0', '1rq5', '3h7l', '3h3k'}	0.24892112745447897	560
1080	ddi_num_3391	PF01288_PF00809	166.8231939121496	{'3mco', '3mcn', '2bmb', '4pzv', '3mcm'}	0.21723933238390855	145
1081	ddi_num_170	PF08142_PF04950	165.6202089785175	{'5wwn', '5iw7'}	0.3994237569940004	663
1082	ddi_num_2618	PF13510_PF07992	165.60604274467923	{'2gag', '2gah', '1y56'}	0.13644289197893414	448
1083	ddi_num_3207	PF06777_PF13307	165.51952042893157	{'2vsf', '5sva', '5fmf', '5h8w', '4a15'}	0.17241169810918985	542
1084	ddi_num_4269	PF12972_PF12971	165.496995000995	{'2vca', '4xwh', '2vcc', '4a4a', '2vcb', '2vc9'}	0.1324205276331792	119
1085	ddi_num_3272	PF01814_PF04405	165.36532746946537	{'5fnp', '5fnn', '5fny'}	0.3211674706526735	157
1086	ddi_num_604	PF12796_PF00069	165.01729915681153	{'2v5q', '4o1o', '4o1p', '4oav', '3zu7'}	0.13132096164866258	130
1087	ddi_num_4797	PF00069_PF06479	164.93002953245198	{'4u6r', '4z7g', '3lj2', '3p23', '4pl3', '4yzc', '4pl5', '4yzd', '2rio', '3fbv', '4pl4', '3lj1', '3sdj', '3lj0', '5hgi', '4yz9', '4z7h', '3sdm'}	0.13946942028243786	501
1088	ddi_num_1328	PF04734_PF17048	164.8994174407953	{'4wgk', '2zws', '2zxc'}	0.1910112523110604	810
1089	ddi_num_950	PF10435_PF13363	164.84198478470728	{'4iug', '3ogr', '1tg7', '5mgd', '5juv', '1xc6', '5ift', '3og2', '5mgc', '5ihr', '3ogs', '3ogv', '5ifp'}	0.16560233685834871	192
1090	ddi_num_3151	PF03144_PF11987	164.82875210457075	{'4n3s', '4ncl', '3wbk', '1g7r', '3wbi', '4ncf', '1g7t', '5fg3', '4n3n', '1g7s'}	0.2583325048467451	122
1091	ddi_num_71	PF00207_PF07677	164.78281385532745	{'3hrz', '5fo7', '2wii', '5hce', '5jpm', '2i07', '5hcc', '4e0s', '5fo8', '3hs0', '4xam', '5foa', '3ohx', '3pvm', '2qki', '5o32', '2xwj', '5hcd', '2b39', '2ice', '5fo9', '3cu7', '5jtw', '2pn5', '5jpn', '3frp', '2icf', '3prx', '3l3o', '4fxk', '3kls', '4d94', '3g6j', '5fob', '5i5k', '4lnv', '2a74', '3l5n', '2xwb', '3nms', '5m6w', '3t4a', '2a73', '4a5w', '2win', '5o35', '4fxg', '3km9'}	0.2149970425863013	300
1092	ddi_num_1828	PF05026_PF00293	164.64683794434725	{'5lop', '5j3y', '5kq4', '2qkm', '5n2v', '5lon', '5kq1', '2a6t', '5j3t'}	0.3853622796138656	292
1093	ddi_num_4650	PF03572_PF14684	164.09244359942556	{'1n6e', '1k32', '1n6d', '1n6f', '4l8k'}	0.15774680115235246	421
1094	ddi_num_5595	PF01191_PF03871	163.8226841532163	{'5m5y', '3s16', '2nvt', '5n60', '5iy8', '2r92', '3how', '5c3e', '5x4z', '5c44', '4c3i', '5n5y', '1r9t', '5iyb', '3s2d', '2yu9', '4a3f', '3s2h', '3s1r', '1k83', '3i4n', '3po3', '3gto', '5fja', '5iy6', '5x50', '3s15', '3m3y', '3qt1', '3hoz', '1r5u', '5ip7', '5lmx', '3m4o', '5iya', '4a3j', '4bbr', '3i4m', '3cqz', '1y1v', '1i3q', '3s17', '3k1f', '5c4a', '3rzd', '5u0s', '4y52', '4x6a', '3hox', '1nik'…	0.3804789428521837	131
1095	ddi_num_2492	PF10374_PF10373	163.81740295449399	{'1ya0', '4um2'}	0.1316833513723062	233
1096	ddi_num_615	PF13606_PF13637	163.68075905575904	{'4o1o', '4o1p'}	0.4199354061484182	136
1097	ddi_num_5047	PF07992_PF00355	163.56214562467432	{'2yvj', '4emj'}	0.16632918698976892	158
1098	ddi_num_5033	PF01472_PF16198	163.48536061900217	{'3hax', '2ey4', '1r3e', '2apo', '3lwq', '3hjw', '3uai', '3hjy', '2rfk', '3lwr', '2aus', '2hvy', '3u28', '3lwv', '3lwo', '1ze1', '3lwp', '3hay', '3mqk', '2ab4', '1ze2'}	0.4996268456613641	54
1099	ddi_num_4567	PF13180_PF05299	162.9164802754117	{'4fgm'}	0.2694954148774666	56
1102	ddi_num_3259	PF00271_PF02889	161.83456782167244	{'4f93', '5m59', '4f92', '4f91', '5lj5', '5m5p', '5m52', '5gao', '3jcm', '5gan', '4bgd', '4kit', '5dca'}	0.14896637504002208	145
1103	ddi_num_2378	PF16004_PF00009	161.80680074807003	{'3jb9', '5mqf'}	0.19715007927661254	43
1104	ddi_num_4325	PF08753_PF01402	161.78989704526796	{'2bj9', '2bj8', '2wvf', '2wvc', '2wvb', '2caj', '3lgh', '2wve', '2hzv', '1q5v', '2cad', '2bj7', '2ca9', '2wvd'}	0.3474431428965884	170
1105	ddi_num_2040	PF06367_PF06371	161.55733768716792	{'4yc7', '2bap', '2f31', '4uwx', '3obv', '4ydh', '2bnx', '3eg5', '3o4x', '1z2c'}	0.1301304992821005	515
1106	ddi_num_94	PF07677_PF10569	161.43051972833578	{'4lnv', '5jpn', '4fxk', '5jpm', '4d94', '2a73', '2b39', '4fxg', '2pn5'}	0.3275986765084894	109
1107	ddi_num_3260	PF00271_PF07517	161.4066344726344	{'4ys0', '3jux', '3din'}	0.19083801982473386	273
1108	ddi_num_2379	PF16004_PF03144	160.78225979660505	{'3jb9', '5mqf'}	0.29220757352119664	39
1109	ddi_num_3335	PF07568_PF13426	160.72420634920638	{'4r3a'}	0.13782472836591186	244
1110	ddi_num_1624	PF07143_PF17186	160.72361583668467	{'2ich'}	0.2598317402142225	511
1111	ddi_num_6062	PF14559_PF14561	160.28125165476465	{'3qou', '3qdn', '2r5s'}	0.2471535615882906	242
1112	ddi_num_2012	PF14792_PF14716	160.11589666413417	{'5ddy'}	0.2965922104069232	36
1113	ddi_num_2270	PF07669_PF12950	160.04555999556	{'2ih4', '2ih5', '2ih2', '2np6', '1g38', '1aqj', '2adm', '2jg3', '2ibs', '2np7', '1aqi', '2ibt'}	0.22183637444318546	105
1114	ddi_num_3261	PF00271_PF07516	159.94355498153453	{'4ys0', '3jux', '3din'}	0.24452879097599725	51
1115	ddi_num_2082	PF07364_PF07171	159.81525877828685	{'3iuu'}	0.26490055843593063	392
1116	ddi_num_5197	PF00428_PF00466	159.74521973912385	{'3a1y'}	0.3139614461017711	29
1117	ddi_num_4016	PF00149_PF08321	159.64032497143637	{'4ja7', '3h62', '3h61', '1wao', '4zx2', '3icf', '3h67', '3h66', '4ja9', '3h60', '4zvz', '3h68', '5jjt', '3h64', '5hpe', '1s95', '3h69', '3h63'}	0.3823804918208261	743
1118	ddi_num_2013	PF14791_PF10391	159.4434249314788	{'5chg', '4xq8', '5ca7', '4k4h', '5cb1', '5iio', '1rzt', '5ddm', '5cp2', '4k4g', '3hx0', '1xsl', '4xrh', '5cr0', '2gws', '4k4i', '5cj7'}	0.2921751530611037	284
1119	ddi_num_6016	PF01028_PF02919	159.43332809783738	{'1a36', '1rrj', '1r49', '1lpq', '2b9s', '1sc7', '1tl8', '1ej9', '1a31', '1a35', '1nh3', '1k4t', '1seu', '1t8i', '1rr8', '1k4s'}	0.2829389522429497	153
1120	ddi_num_2475	PF16203_PF04851	158.70985539296032	{'5iy8', '2fwr', '5ivw', '5sva', '5iy6', '5iy7', '5fmf', '5iy9'}	0.25294875703545383	250
1121	ddi_num_4825	PF10559_PF00344	158.21325206590652	{'4cg5', '5a6u', '4cg6', '4cg7', '3mp7', '2wwa', '2ww9', '2wwb'}	0.18083546541005427	832
1123	ddi_num_422	PF06029_PF00730	157.81243885079118	{'3cwt', '3cws', '3cvs', '3ogd', '3cwu', '1mpg', '3cw7', '3oh6', '3oh9', '3cvt', '1diz', '3d4v', '3cwa', '1pvs'}	0.22389976518973925	142
1124	ddi_num_3034	PF03200_PF16923	157.61576924808654	{'4j5t'}	0.15044942691332336	500
1125	ddi_num_1809	PF01266_PF08669	157.3951669353237	{'2gag', '1pj5', '4p9s', '4pab', '3ad7', '1pj6', '3gsi', '5l46', '4paa', '3ad9', '3ada', '2gah', '3ad8', '1vrq', '1pj7', '1x31'}	0.16784029991583962	229
1126	ddi_num_5813	PF01464_PF14718	156.75902045128453	{'1qsa', '1qte', '1sly'}	0.21693041721817474	72
1128	ddi_num_2447	PF07055_PF12242	156.47664835947387	{'3zu3', '5g2o', '3zu2', '5jai', '4ggp', '4bko', '4eue', '4euh', '5jam', '4euf', '3zu5', '3zu4', '4fbg', '3s8m', '4ggo', '4bkq', '5jaq', '4bkr'}	0.5075464558261366	247
1129	ddi_num_2548	PF01494_PF13450	156.37795885201976	{'5eow', '4hb9'}	0.3394326089678593	215
1130	ddi_num_2681	PF02906_PF12838	155.6481541626219	{'5byr', '5la3', '1c4a', '4xdd', '1feh', '4xdc', '5bys', '5byq', '3c8y', '1c4c'}	0.3662398814624258	366
1131	ddi_num_229	PF09290_PF01118	155.5691744391327	{'1nvm', '4lrs', '4jn6', '4lrt'}	0.4179611755524588	291
1132	ddi_num_2501	PF05187_PF13450	155.56026802811152	{'2gmh', '2gmj'}	0.5140529996911499	94
1133	ddi_num_4696	PF00169_PF00069	155.3403616192161	{'5kcv', '3o96', '4ejn'}	0.13570744961861542	460
1134	ddi_num_815	PF00006_PF02874	155.13380615156296	{'4b2q', '3oeh', '3w3a', '2ck3', '2hld', '1e1r', '3j9v', '3qg1', '2c61', '5arh', '2r9v', '3b2q', '1efr', '3m4y', '2qe7', '3vr3', '2rkw', '5ara', '3sdz', '3vr2', '5fik', '1sky', '5fil', '3a5d', '5cdf', '3j9t', '5gar', '2xnd', '4tsf', '3zry', '3eiu', '3vr5', '3fks', '5ari', '5lqz', '4z1m', '3oaa', '3ofn', '5knb', '1e79', '1mab', '3a5c', '2xok', '1nbm', '4yxw', '5knd', '5lqx', '3ssa', '3gqb', '3oee'…	0.15647698154915962	817
1135	ddi_num_5565	PF04565_PF04566	155.10595926158538	{'3s16', '2nvt', '2ja8', '5iy8', '2r92', '5c3e', '5x4z', '5c44', '1r9t', '5iyb', '3s2d', '2yu9', '4a3f', '3s2h', '3s1r', '3i4n', '3po3', '3gto', '5fja', '5iy6', '5x50', '3m3y', '3qt1', '3hoz', '5ip7', '3m4o', '5iya', '3hoy', '4a3j', '2pmz', '4bbr', '3i4m', '3cqz', '1y1v', '3s17', '4x6a', '3k1f', '3gtl', '5u0s', '5c4a', '1i3q', '2y0s', '3hox', '1nik', '3j0k', '3s14', '3h0g', '2b63', '2nvx', '4qiw'…	0.3179033399497695	70
1136	ddi_num_4781	PF14324_PF02891	154.97744729848026	{'3i2d', '5jne', '4mvt'}	0.19040137534752888	266
1139	ddi_num_3751	PF05383_PF00076	154.6986967763694	{'2voo', '4wkr', '2vod', '1zh5', '2von', '1yty', '2vop'}	0.32321513569521626	63
1140	ddi_num_1499	PF08752_PF16381	154.25627480251322	{'5a1y', '5nzv', '5a1x', '5nzu', '1r4x', '1pzd', '5nzr', '5a1v', '5nzt', '5a1u'}	0.2040718459872464	185
1141	ddi_num_5676	PF02182_PF00856	154.24073021838592	{'4qep', '4qen', '4qeo', '4nj5'}	0.19259172582299627	84
1143	ddi_num_3037	PF03636_PF03632	153.7924584689687	{'1h54', '3wir', '4ktp', '3wiq', '4ktr'}	0.13729196731875934	951
1144	ddi_num_3498	PF13927_PF00041	153.5626514763611	{'2xyc', '2jll'}	0.1841331895891616	67
1146	ddi_num_1830	PF05652_PF11969	153.42279256234528	{'1xmm', '4qdv', '4qde', '3bla', '3bl7', '1st4', '4qeb', '5bv3', '3bl9', '1st0'}	0.20322218591582936	324
1147	ddi_num_5085	PF04055_PF08608	153.36144772434238	{'2z2u', '2yx0'}	0.2645592858430218	322
1148	ddi_num_329	PF00928_PF01217	153.27043958410025	{'5a1y', '5a1w', '5a1x', '2jkt', '4uqi', '2vgl', '2xa7'}	0.1435299875974259	313
1149	ddi_num_4132	PF03919_PF01331	152.68078600168354	{'1ckn', '4pz8', '4pz6', '1p16', '3kyh', '1cko', '4pz7', '1ckm', '3s24'}	0.1510385066989391	590
1150	ddi_num_5474	PF08292_PF03876	152.67931256052074	{'2ckz', '5fj8', '5fj9', '5fja', '3ayh'}	0.2811301961992866	104
1151	ddi_num_2062	PF00782_PF14671	152.66768845588422	{'1ohe', '1ohd', '1ohc'}	0.3073751929192036	224
1152	ddi_num_5603	PF00773_PF17216	152.1229316370409	{'5g06', '5c0w'}	0.15656305095690748	40
1154	ddi_num_187	PF00005_PF00528	151.81391787533042	{'3fh6', '4xig', '3puv', '4tqv', '4ymu', '4xtc', '4tqu', '3tui', '3d31', '3tuj', '2r6g', '4ymv', '3rlf', '3pv0', '3tuz', '4yms', '4ki0', '3dhw', '4jbw', '4khz', '3puy', '4ymw', '4ymt', '3pux', '3puw', '3puz', '2onk'}	0.13328544957188154	395
1155	ddi_num_1425	PF16573_PF16575	151.68331418292118	{'4oi2', '4ohw', '4c0b', '4ohy', '4c0h', '2npi', '4ohv', '4ohx', '4oi0', '4ohz', '4oi1', '4oi4'}	0.2271137383360579	503
1156	ddi_num_315	PF00698_PF08990	151.4940476190476	{'2hg4'}	0.18382382203330647	76
1158	ddi_num_2071	PF01958_PF03447	151.41183122433128	{'1j5p', '1h2h', '2dc1'}	0.26428964884565803	240
1159	ddi_num_1503	PF06957_PF04053	151.35197308806218	{'5a1y', '5a1v'}	0.10577751547470388	62
1160	ddi_num_2086	PF08351_PF13718	150.61543135375587	{'2zpa'}	0.1988765080648291	123
1161	ddi_num_4267	PF05089_PF12972	150.49073726155666	{'4xwh', '4a4a', '2vcc', '2vca', '2vcb', '2vc9'}	0.1974456596349273	708
1162	ddi_num_1913	PF10635_PF02457	150.40451142881602	{'3c1y', '3c1z', '4yxj', '3c21', '4yxm'}	0.2052749923741477	21
1163	ddi_num_1808	PF01266_PF01571	150.14100091369704	{'2gag', '1x31', '1pj5', '4pab', '3gsi', '1pj6', '1pj7', '5l46', '3ad7', '3ad9', '3ada', '2gah', '3ad8', '1vrq', '4paa', '4p9s'}	0.37061740689199263	223
1164	ddi_num_2535	PF14826_PF00557	150.0760264339981	{'5ce6', '3bit', '3cb5', '3biq', '5e5b', '3bip', '3cb6'}	0.13865521532159625	208
1166	ddi_num_5375	PF00900_PF01479	149.8427685870965	{'4uer', '5ll6', '5jb3', '3j80', '5a2q', '5it9', '3j81', '5tzs', '3jam', '5jbh'}	0.4532850564761836	235
1167	ddi_num_3455	PF07679_PF00047	149.686761451099	{'4pbv', '4pbw', '4yh7'}	0.2014865986114392	201
1168	ddi_num_3725	PF02735_PF03730	149.67136028565346	{'1jey', '1jeq'}	0.16319521824202038	656
1169	ddi_num_1653	PF03712_PF01082	148.97583630632474	{'3mll', '4zel', '1yip', '1yi9', '3mie', '3mif', '3mih', '4e4z', '3mlj', '3mlk', '1yjl', '1yjk', '3phm', '3mib', '1phm', '3mig', '3mic', '1sdw', '1opm', '3mid'}	0.16084649679297094	395
1170	ddi_num_30	PF16121_PF00900	148.8464013723436	{'3j7a', '4uer', '5ll6', '5jpq', '4kzx', '4d5l', '3jam', '5k0y', '5a2q', '4kzz', '5it9', '3j81', '5flx', '5tzs', '4kzy', '3j80'}	0.36333323775420395	267
1171	ddi_num_3152	PF03144_PF16658	148.15363048339515	{'3vr1', '3vqt', '2h5e'}	0.24901690888507444	83
1172	ddi_num_1170	PF13620_PF00246	147.6937567766774	{'3mn8', '1h8l', '2nsm', '1qmu', '1uwy'}	0.1911570428782085	343
1173	ddi_num_1858	PF06733_PF06777	147.29695545364882	{'2vsf', '5sva', '5fmf', '5h8w', '4a15'}	0.21750595696883127	708
1174	ddi_num_4579	PF05524_PF00381	147.1580546330698	{'5t1o', '3eza', '3ezb', '3eze', '2xdf'}	0.19578986376166166	326
1175	ddi_num_3040	PF07488_PF03648	146.5409090909091	{'1k9f', '1gqi', '1l8n', '1k9d', '1gql', '1mqr', '1k9e', '1gqk', '1mqp', '1gqj', '1h41', '1mqq'}	0.1812799690956932	410
1176	ddi_num_2018	PF10391_PF14716	146.2227554841329	{'4lzg', '5tb9', '8ics', '4kle', '4rq8', '5j2b', '1mq3', '4rt2', '9icy', '5db6', '2pfo', '5iio', '2bcu', '5dbb', '4ymn', '4m2y', '5tbb', '8ice', '2p66', '4i27', '4rq7', '4yd2', '1xsp', '7ice', '4z6d', '4m9l', '4jwn', '3isd', '4k4h', '4f5o', '1zqj', '3lk9', '5bom', '3hx0', '2ihm', '3rh6', '5tzv', '4klu', '2bcv', '4r66', '4m0a', '3v7j', '9ich', '5dbc', '5j2e', '5db8', '4rq4', '3c2k', '4m9j', '2fmq'…	0.25928751853031073	57
1177	ddi_num_854	PF10381_PF03986	146.15718794106238	{'2dyt', '3vx8', '4gsl'}	0.32713410072937155	209
1178	ddi_num_1995	PF14840_PF06144	145.83546953756598	{'3glh', '3glf', '1xxi', '1xxh', '3gli', '3glg', '1jqj'}	0.18152921977057349	228
1179	ddi_num_1855	PF00270_PF02889	145.8265171994168	{'4f93', '5m59', '4f92', '4f91', '5lj5', '5m5p', '5m52', '5gao', '5gan', '4bgd', '4kit', '5dca'}	0.11295134924952295	408
1180	ddi_num_5476	PF06883_PF04563	145.42189448280237	{'5m5y', '5m5w', '5n5z', '5m5x', '5lmx', '5n60', '5m3f', '5m64', '5m3m', '4c3j', '5n61', '4c3h', '5g5l', '4c3i', '4c2m', '5n5y'}	0.2472580442356199	35
1181	ddi_num_2928	PF00626_PF04811	145.25622562821792	{'5kyw', '3eg9', '3efo', '2nut', '5kyx', '3egd', '3egx', '4bzi', '3eh2', '1m2o', '1m2v', '5kyu', '5kyy', '5kyn', '2nup', '2qtv'}	0.11980981176713985	248
1182	ddi_num_2106	PF09210_PF03065	144.9197285933773	{'2b5d', '3n8t', '5wu7', '3n92', '3p0b', '1ufa', '3n98'}	0.19566602982755005	473
1183	ddi_num_3091	PF01272_PF14760	144.89710783025032	{'2pn0', '3bmb'}	0.3182280557997937	336
1184	ddi_num_149	PF13671_PF08645	144.7572522855616	{'1yj5'}	0.16649767656283535	58
1185	ddi_num_1691	PF01179_PF02727	144.69664550599046	{'1w2z', '1oac', '2oqe', '1ekm', '1a2v', '2wo0', '1us1', '1dyu', '1w7c', '3k5t', '1n9e', '1rky', '1d6z', '2wgq', '3sxx', '4ev5', '1qal', '4ev2', '4kfd', '4btw', '3t0u', '3mph', '3ala', '2pnc', '1ksi', '2w0q', '4kff', '1lvn', '1pu4', '1spu', '3nbj', '2y74', '4kfe', '1qaf', '1jrq', '1d6y', '3hii', '4btx', '1tu5', '3nbb', '2wof', '3hi7', '3hig', '2y73', '2woh', '3sx1', '1qak', '2oov', '1d6u', '3n9h'}	0.272085499921891	754
1186	ddi_num_985	PF00364_PF02682	144.2685472198691	{'3va7'}	0.2092073689042	16
1187	ddi_num_3131	PF00009_PF09173	143.95804483632386	{'1kk2', '2pmd', '1kk0', '4nbs', '2plf', '5dsz', '4rd6', '2dcu', '4rcy', '2aho', '4rd3', '2qn6', '4m4s', '4m2l', '2d74', '4m0l', '4rd4', '1kk1', '4rjl', '1kjz', '1s0u', '4qhy', '4rd1', '2qmu', '3sjz', '1kk3', '5k0y', '4rd2', '4qfm', '5jbh', '3i1f', '4rd0', '4rcz', '3v11', '3qsy', '5jb3', '3pen', '3cw2', '3j81', '4m53'}	0.22559645333759185	683
1188	ddi_num_951	PF10435_PF01301	143.86284796658933	{'4iug', '3ogr', '1tg7', '5mgd', '5juv', '1xc6', '5ift', '3og2', '5mgc', '5ihr', '3ogs', '3ogv', '5ifp'}	0.1306718641083872	236
1189	ddi_num_1115	PF00168_PF09279	143.47235618955813	{'1dji', '4qj5', '1qat', '2isd', '3ohm', '1djy', '1djg', '4qj4', '1djw', '1djz', '1qas', '1djx', '1djh', '4gnk', '4qj3'}	0.1695623248675337	242
1191	ddi_num_1586	PF02787_PF00988	143.41215718119983	{'1c3o', '5dou', '1kee', '5dot', '1bxr', '1ce8', '1a9x', '1c30', '1m6v', '1t36', '1cs0', '1jdb'}	0.3297594765979341	209
1192	ddi_num_1822	PF16213_PF12783	143.25631252548948	{'5has'}	0.1410199324642798	319
1193	ddi_num_2927	PF00626_PF04815	142.80031470830403	{'5kyw', '3efo', '3eg9', '5kyx', '4bzi', '3egd', '3egx', '2nut', '3eh2', '1m2o', '1m2v', '5kyu', '5kyy', '5kyn', '2nup', '2qtv'}	0.16833062553813427	104
1194	ddi_num_5607	PF08343_PF00317	142.6069514484262	{'1peu', '1pem', '1peq', '1peo', '2bq1'}	0.7347191104666091	401
1196	ddi_num_5952	PF08361_PF00440	141.9982822732823	{'2wui', '3lhq', '2uxu', '3vib', '5h9t', '5daj', '3bcg', '3p9t', '2uxh', '2uxi', '2xdn', '2uxp', '2qop', '2w53', '2uxo'}	0.26187632137001016	449
1197	ddi_num_3418	PF12833_PF13377	141.61235998539024	{'4fe4'}	0.19173042118474365	24
1198	ddi_num_1806	PF01266_PF16350	141.59462025670976	{'1pj5', '4pab', '3gsi', '1pj6', '1pj7', '5l46', '4paa', '4p9s'}	0.14032641082668953	467
1199	ddi_num_2448	PF07055_PF12241	141.44360659394286	{'3zu3', '5g2o', '3zu2', '5jai', '4ggp', '4bko', '4eue', '4bkr', '5jam', '4euf', '3zu5', '3zu4', '4fbg', '4euh', '4ggo', '3s8m', '4bkq', '5jaq'}	0.4335451578361304	922
1200	ddi_num_1426	PF16575_PF06807	141.1745946223721	{'4oi2', '4ohw', '4c0b', '4ohy', '4c0h', '2npi', '4ohz', '4ohx', '4oi0', '4ohv', '4oi1', '4oi4'}	0.19394284488126973	390
1202	ddi_num_5981	PF13667_PF01964	140.89322851218512	{'3epn', '3epm', '4s2a', '3epo'}	0.5284108781131135	554
1203	ddi_num_2141	PF11865_PF02259	140.6107708673037	{'5h64', '5fvm'}	0.1302993760142994	395
1204	ddi_num_3301	PF14602_PF04613	140.5360322810458	{'4ihh'}	0.2601256040610882	30
1205	ddi_num_3349	PF00300_PF00293	140.2791430791431	{'5ggb', '5gg6', '5gg9', '5ggd', '5gg8', '5ggc', '5gg7', '5gga', '5gg5'}	0.24535869170686606	70
1206	ddi_num_1545	PF00116_PF06481	140.24893590078378	{'1cyx', '1cyw', '1fft'}	0.4702229224116751	164
1207	ddi_num_6162	PF14533_PF12436	140.18404150882506	{'2ylm', '4z97', '4z96', '5c56', '4yoc'}	0.1236193171058598	198
1208	ddi_num_4224	PF02736_PF00063	140.16498865316674	{'5jlh', '1lvk', '1d0y', '1mnd', '3mjx', '2w4h', '1br1', '1d1c', '1d1b', '2y0r', '3jbh', '1mmn', '1mmg', '2w4a', '1vom', '1s5g', '2y8i', '2jhr', '3bz9', '5tby', '3myk', '2w4g', '1fmv', '3i5i', '1br4', '1mma', '2jj9', '4pa0', '3j04', '3i5g', '3bz8', '2w4t', '1d0z', '1g8x', '1qvi', '3jax', '1fmw', '1kk8', '5t45', '5h53', '1kqm', '1d0x', '4db1', '3myh', '1br2', '1mmd', '4qbd', '2y9e', '2otg', '3myl'…	0.12603994405933347	248
1209	ddi_num_1960	PF01068_PF14743	139.8135317297082	{'1p8l', '2q2t', '2q2u'}	0.2016223694986191	138
1210	ddi_num_982	PF00364_PF01039	139.38031363345706	{'3u9s', '5csl'}	0.12056541606574735	281
1211	ddi_num_3039	PF07477_PF03648	139.3362065067715	{'1k9f', '1gqi', '1l8n', '1k9d', '1gql', '1mqr', '1k9e', '1gqk', '1mqp', '1gqj', '1h41', '1mqq'}	0.1674334835505547	82
1214	ddi_num_244	PF00330_PF00694	138.7007923693082	{'1b0j', '2b3y', '7acn', '1b0m', '1ami', '1c96', '1aco', '2b3x', '3snp', '1fgh', '6acn', '1nit', '1b0k', '1amj', '3sn2', '8acn', '1nis', '5acn', '1c97'}	0.14620870289634585	600
1215	ddi_num_5673	PF00575_PF03876	138.6086261828122	{'1y1w', '4qiw', '5ip7', '5u5q', '2ja8', '5iy8', '2r92', '3how', '5iya', '5c3e', '4a93', '4bbs', '5x4z', '3hoy', '5c44', '2b63', '4a3l', '3hkz', '5fz5', '5x51', '5iy7', '5iyb', '1y14', '5ip9', '4a3j', '4a3i', '4a3g', '1y77', '3fki', '4a3f', '5sva', '2pmz', '4bbr', '3i4m', '4qjf', '3po2', '4a3b', '5c4x', '3i4n', '3h3v', '3k1f', '5c4a', '5u0s', '5iyc', '3po3', '4v1o', '4a3e', '3hou', '4bxz', '3hox'…	0.24009475931717214	105
1216	ddi_num_3057	PF00903_PF14696	138.54297066232002	{'5hmq', '3zgj', '1cjx', '2r5v'}	0.343640896213818	523
1217	ddi_num_1587	PF02787_PF00117	138.2593431384754	{'1c3o', '1bxr', '1kee', '5dot', '1ce8', '1cs0', '1a9x', '1c30', '1m6v', '1t36', '5dou', '1jdb'}	0.2923841312783496	38
1218	ddi_num_476	PF01510_PF01471	138.16387931686629	{'4bpa', '4bj4', '4bol'}	0.19042624919397128	105
1219	ddi_num_6018	PF14370_PF01028	138.05839069948266	{'1a36', '1rrj', '1lpq', '1r49', '1t8i', '2b9s', '1sc7', '1tl8', '1a35', '1k4t', '1seu', '1ej9', '1rr8', '1k4s'}	0.30103427659384324	903
1220	ddi_num_4512	PF00786_PF00069	137.98055576290952	{'1f3m'}	0.16369782805050126	168
1221	ddi_num_3957	PF05223_PF03717	137.72619047619042	{'5m19', '1mwt', '1mws', '1vqq', '5dvy', '4cpk', '4dki', '3zg5', '4bl2', '4bl3', '1mwu', '4cjn', '3zg0', '5e31', '5m1a', '5m18', '3zfz', '1mwr'}	0.1944545386664025	315
1222	ddi_num_1919	PF08068_PF16198	137.7172923481132	{'3hay', '3hax', '3uai', '3hjy', '2ey4', '3lwo', '3lwv', '2rfk', '2apo', '3lwr', '3mqk', '3lwp', '2hvy', '3lwq', '2aus', '3u28', '3hjw'}	0.32327650364834204	244
1223	ddi_num_2991	PF05838_PF09374	137.55717888817043	{'2nr7', '2is5', '2ikb'}	0.5633866485723751	335
1224	ddi_num_4569	PF13180_PF01471	137.34563492063492	{'4c2e', '4c2h'}	0.2711178012876949	26
1225	ddi_num_2581	PF16350_PF01571	137.1811491555154	{'1pj5', '4pab', '3gsi', '1pj6', '5l46', '4paa', '1pj7', '4p9s'}	0.1992608769633641	324
1226	ddi_num_5953	PF08362_PF00440	136.85997349271042	{'4x1e', '3loc', '4xk4', '4jyk'}	0.2295294486218115	203
1227	ddi_num_5888	PF07660_PF03958	136.3271728673903	{'4av2'}	0.24237526703414336	79
1228	ddi_num_4195	PF03888_PF17188	136.0417514863578	{'2p4b', '2v42', '2v43', '3m4w'}	0.16654048083500056	597
1229	ddi_num_952	PF13363_PF01301	135.7429334812083	{'4iug', '3ogr', '1tg7', '5mgd', '5juv', '1xc6', '5ift', '3og2', '5mgc', '5ihr', '3ogs', '3ogv', '5ifp'}	0.19744067551942127	148
1230	ddi_num_3580	PF13734_PF01640	135.23142135642132	{'3bb7', '1pvj'}	0.1353830295359411	239
1231	ddi_num_3490	PF00218_PF00697	135.21047777754688	{'1pii'}	0.15133323538562382	101
1232	ddi_num_5336	PF00366_PF16205	135.19410234701712	{'3j7a', '4uer', '5ll6', '5jpq', '3jam', '4d5l', '4kzx', '5k0y', '5a2q', '4kzz', '5it9', '3j81', '5flx', '5tzs', '4kzy', '3j80'}	0.496626292225559	257
1233	ddi_num_6045	PF00515_PF13174	135.0569624819625	{'3vty', '3vtx'}	0.3468024466344388	120
1235	ddi_num_3406	PF12161_PF02384	134.95332112143058	{'2okc', '2y7h', '2y7c', '3ufb', '2ar0', '3lkd', '3khk'}	0.20766753560163448	677
1236	ddi_num_5801	PF14824_PF00590	134.790264746058	{'1pjt'}	0.2451888993836028	79
1237	ddi_num_3885	PF02278_PF02884	134.78551887006245	{'1f1s', '1rwf', '2brw', '1c82', '1f9g', '1i8q', '1x1j', '1rw9', '1n7o', '1n7r', '1n7q', '1hm3', '1n7n', '1loh', '2brp', '1egu', '1hmw', '1rwg', '1rwa', '1rwc', '1ojp', '2wco', '1ojo', '1x1h', '1cb8', '1lxk', '1rwh', '1x1i', '1n7p', '2x03', '1hm2', '1w3y', '2e24', '2wda', '1ojm', '1hmu', '1hn0', '2e22', '1ojn', '2brv', '1lxm'}	0.4252527270421211	562
1238	ddi_num_245	PF06434_PF11791	134.74595551864041	{'1l5j'}	0.6803759515707992	289
1239	ddi_num_4911	PF00156_PF09182	134.45865859748855	{'1p4a', '1o57'}	0.2470755088863647	195
1240	ddi_num_16	PF01257_PF10531	134.31544352791326	{'5ldx', '4hea', '3i9v', '5lnk', '3iam', '5ldw', '3ias', '3m9s', '2ybb', '2fug'}	0.2354746033894583	91
1241	ddi_num_4040	PF10672_PF01170	134.27220117107905	{'3v97', '3v8v'}	0.16405289750525068	126
1242	ddi_num_2809	PF01534_PF01392	134.2094329841828	{'5l7d'}	0.13795715815906562	30
1243	ddi_num_2841	PF05965_PF05964	134.0153172282138	{'2wzo'}	0.4053799515564692	386
1245	ddi_num_6071	PF00912_PF14814	133.69444814903747	{'5fgz', '5hla', '5hl9', '5hlb', '3fwl', '5hld', '3vma'}	0.2718714165695917	78
1246	ddi_num_4767	PF00794_PF00454	133.19739324576094	{'4fad', '3tjp', '3qk0', '3ps6', '3qjz', '4zop', '1e8y', '4gb9', '3nzu', '3l13', '4fhk', '4fa6', '4v0i', '4anx', '4ajw', '4xz4', '2wxg', '3tl5', '3qaq', '4j6i', '4anw', '4a55', '5t2g', '5i4u', '5sw8', '5sxf', '3r7r', '4ps7', '5jha', '4l23', '5swr', '5vlr', '3zim', '5sxk', '3hhm', '3l54', '2a4z', '2y3a', '1e8w', '5uk8', '4bfr', '3t8m', '4flh', '5sxi', '5sxj', '4fjy', '2v4l', '3ibe', '5g55', '5ncz'…	0.1650495370043267	246
1247	ddi_num_4782	PF13638_PF17216	133.11405653536724	{'5g06', '5c0w', '2wp8', '5k36'}	0.2278697815691572	153
1248	ddi_num_4360	PF16863_PF00088	132.729419288806	{'3l4z', '3top', '3l4x', '3ton', '3l4v', '3ctt', '3l4t', '2qmj', '2qly', '3l4u', '3lpo', '3l4w', '3lpp', '3l4y'}	0.2883802449844901	141
1251	ddi_num_2410	PF07645_PF14670	131.74432492366594	{'1n7d', '3m0c', '3p5b', '1hz8', '1i0u', '5b4x', '1hj7', '3p5c'}	0.250224904573423	50
1253	ddi_num_6092	PF09142_PF01509	131.5967365785867	{'1sgv'}	0.2504631590667379	105
1254	ddi_num_1939	PF07319_PF01695	131.57977300477302	{'4m4w'}	0.2407623776557889	466
1255	ddi_num_2142	PF11865_PF00454	131.5022221338031	{'5h64'}	0.17179664732731267	52
1256	ddi_num_580	PF12796_PF01412	131.45305696225086	{'3jue', '1dcq', '3t9k', '2b0o', '4f1p'}	0.21030193770358588	333
1257	ddi_num_1917	PF08068_PF01472	131.3155674825675	{'3lwv', '3u28', '3uai', '2ey4', '3hjy', '3lwo', '3hax', '3hay', '2rfk', '3zv0', '2apo', '3lwr', '3mqk', '3lwp', '3lwq', '2aus', '2hvy', '3hjw'}	0.3238543220107645	394
1258	ddi_num_5428	PF00929_PF13423	131.21668391756722	{'4q8h', '4xr7', '4czw'}	0.1404521460004582	344
1259	ddi_num_1195	PF03378_PF03810	131.1093970462297	{'1z3h'}	0.11108108034491604	88
1260	ddi_num_6015	PF01131_PF01396	130.39834008441693	{'4rul'}	0.11120744535399094	66
1261	ddi_num_2095	PF08953_PF16300	130.25384043558842	{'4ozu', '2b4e', '2aq5'}	0.35151424518548097	113
1263	ddi_num_5983	PF00899_PF14732	129.59189905862334	{'1y8r', '3kyd', '3kyc', '1y8q'}	0.16903071110493156	143
1264	ddi_num_9	PF00389_PF11890	129.53926051863786	{'5dt9', '3oet'}	0.31894446666133536	164
1265	ddi_num_1194	PF03378_PF08506	129.29053279735146	{'1wa5', '1z3h'}	0.09312766981019507	384
1266	ddi_num_2105	PF09209_PF00440	129.26852797723507	{'1t33'}	0.2969243646332068	90
1267	ddi_num_3456	PF07679_PF13895	129.24729867655572	{'1g0y', '4dep', '1ira', '3laf', '1itb'}	0.20494841246695	216
1268	ddi_num_1906	PF12867_PF03781	128.3722569184431	{'4x8b', '4x8d', '4x8e'}	0.12753783387626275	386
1269	ddi_num_1620	PF08767_PF08389	128.15915467111893	{'5di9', '5uwj', '4hb0', '5uwo', '5uwt', '3gjx', '5uww', '4hay', '4hb2', '3m1i', '4haz', '5uwi', '4gpt', '5dh9', '5dha', '5uwh', '4hau', '4hax', '5dis', '5uws', '3nby', '3nc1', '5uwu', '4hat', '3nc0', '3wyg', '4wvf', '5uwr', '4gmx', '3wyf', '5uwq', '4hav', '5dhf', '5uwp', '4hb4', '5jlj', '3nbz', '4hb3', '5dif'}	0.16390820563715902	90
1270	ddi_num_1715	PF16899_PF00134	128.1040574254048	{'5hbe', '4f7j', '3rgf', '1jkw', '4g6l', '5i5z', '4crl', '1kxu', '4f7s', '5idp', '4f6w', '5hbj', '5hvy', '4f6u', '5icp', '5fgk', '5hbh', '4f70', '4f7l', '5cei', '5idn', '4f6s', '5bnj', '4f7n'}	0.21079144530726746	125
1271	ddi_num_3638	PF00612_PF00063	128.01502837111272	{'1br1', '1br4', '3dtp', '3jax'}	0.09435781314903027	55
1272	ddi_num_3217	PF14701_PF14702	127.9944964219227	{'5d0f', '5d06'}	0.12666102154713238	105
1273	ddi_num_2248	PF08825_PF00899	127.84661155795887	{'3dbh', '3gzn', '3dbl', '1r4m', '1r4n', '3dbr', '1yov', '1tt5'}	0.19355712537232994	238
1274	ddi_num_1831	PF11969_PF16278	127.81546967328964	{'4ndh', '4ndf', '4ndi', '4ndg'}	0.2651703236387184	344
1275	ddi_num_4766	PF00794_PF00613	127.62927761306442	{'4fad', '3tjp', '5is5', '3qk0', '3ps6', '1e8y', '4gb9', '3nzu', '3l13', '4fhk', '2wxl', '4fa6', '2chx', '4v0i', '4anx', '4ajw', '4xz4', '2wxg', '3tl5', '3qaq', '4j6i', '4anw', '5t2g', '5i4u', '2wxk', '3r7r', '5i6u', '2wxi', '5jha', '5vlr', '5t28', '3l54', '2y3a', '2x38', '1e8w', '5uk8', '4bfr', '3t8m', '4flh', '4fjy', '2v4l', '3ibe', '5g55', '5ncz', '3apd', '3lj3', '4l1b', '5jhb', '4xe0', '2chz'…	0.14801435120964831	182
1276	ddi_num_2806	PF08771_PF00454	127.59808134063046	{'4jt6', '4jt5', '4jsx', '4jsn', '5flc', '4jsp', '4jsv', '5h64'}	0.20965499774495894	68
1277	ddi_num_5034	PF01472_PF01509	126.86154606287649	{'3u28', '3uai', '1ze1', '1r3e'}	0.3263454057324067	109
1278	ddi_num_2008	PF00136_PF08996	126.68732181080931	{'5exr'}	0.1285869832252613	87
1279	ddi_num_1261	PF03422_PF04616	126.6764770661688	{'3c7f', '3c7o', '3c7h', '3c7e', '3c7g'}	0.12406252025898667	150
1281	ddi_num_1941	PF00226_PF07743	126.49005593440374	{'4it5', '3uo3'}	0.2918709707786187	95
1282	ddi_num_2922	PF06202_PF14702	125.52388900768236	{'5d0f', '5d06'}	0.155606778520866	235
1283	ddi_num_1509	PF16095_PF08477	125.45865511643116	{'4wnr', '3dpu'}	0.16951843058044255	379
1284	ddi_num_2189	PF16338_PF01055	125.30966491150623	{'5i23', '2xvl', '4b9y', '5f7u', '2xvk', '4b9z', '2xvg', '5i24', '4ba0', '5jov', '5jou'}	0.12520192070642738	240
1285	ddi_num_4897	PF01011_PF13360	124.97254167638263	{'1flg', '1h4j', '1lrw', '3hxj', '1yiq', '1h4i', '1w6s'}	0.19311478369669355	272
1287	ddi_num_4263	PF13241_PF14823	124.49150900168922	{'1kyq'}	0.1809592567459564	17
1288	ddi_num_6126	PF00443_PF14533	124.45564352961168	{'5jtv'}	0.12943044681182445	119
1289	ddi_num_4268	PF05089_PF12971	124.30826468305382	{'2vca', '4xwh', '2vcc', '4a4a', '2vcb', '2vc9'}	0.25336397198894234	305
1290	ddi_num_468	PF01120_PF00754	124.18361335311462	{'4zrx', '3eyp', '5k9h', '4oue', '3gza', '4ozo'}	0.12977877007741193	245
1291	ddi_num_2811	PF02971_PF07837	123.9420485660552	{'1qd1', '2pfd'}	0.30112536563209513	206
1292	ddi_num_4089	PF01926_PF08438	123.61636131766384	{'1wxq'}	0.2804926854239395	159
1294	ddi_num_2286	PF00036_PF00069	123.31487766686271	{'4y5q', '3lij'}	0.2382605595314443	137
1295	ddi_num_2814	PF07504_PF02128	122.94271794798142	{'4k90'}	0.14233897136423973	233
1296	ddi_num_2297	PF13405_PF13833	122.86357146194707	{'1juo', '3j04', '4upg', '1gjy', '4usl', '3igo', '4u8d'}	0.27735794791947743	137
1297	ddi_num_324	PF01602_PF14806	122.45695887678993	{'5a1y', '5a1w', '5a1x', '5a1v', '5a1u'}	0.10637198878345124	160
1298	ddi_num_857	PF06507_PF02362	122.30357355085222	{'4ldu', '4ldv', '4ldy', '4ldw'}	0.20277827957761507	70
1299	ddi_num_2898	PF00117_PF00977	122.06487225291686	{'2wjz', '1ox5', '1ox4', '3zr4', '1ox6', '1jvn', '1gpw', '1ka9'}	0.30537206144915297	611
1300	ddi_num_4943	PF02983_PF00089	121.80791338008696	{'3pro', '4pro'}	0.225517161802568	162
1301	ddi_num_3465	PF07679_PF07686	121.7866548712987	{'4wv1', '3grw', '3rnk', '3bp6'}	0.2070059303332506	187
1302	ddi_num_2877	PF16489_PF01825	121.71189215495636	{'4dlo', '4dlq'}	0.14082543628439811	387
1303	ddi_num_3736	PF03730_PF03731	121.44107286088901	{'1jey', '1jeq'}	0.14632446739953625	295
1304	ddi_num_3886	PF02278_PF08124	121.15550451522637	{'1f1s', '1rwf', '2brw', '1c82', '1f9g', '1i8q', '1x1j', '1rw9', '1n7o', '1n7r', '1n7q', '1hm3', '1n7n', '1loh', '2brp', '1egu', '1hmw', '1rwg', '1rwa', '1rwc', '1ojo', '2wco', '1ojp', '1x1h', '1cb8', '1lxk', '1rwh', '1x1i', '1n7p', '2x03', '1hm2', '1w3y', '2e24', '2wda', '1ojm', '1hmu', '2e22', '1ojn', '2brv', '1lxm'}	0.11920543230430886	814
1305	ddi_num_2089	PF08331_PF13646	120.87619047619049	{'5t8y', '5d0a', '5d0b'}	0.3449769042033329	43
1306	ddi_num_3351	PF02110_PF02581	120.86298240596196	{'3nm1', '3nl5', '3nl6', '3nm3', '3nl2', '3nl3'}	0.18076230556577572	328
1307	ddi_num_1616	PF08767_PF03810	120.5570332673428	{'5uwj', '4hb0', '5uwo', '5uwt', '3gjx', '5uww', '4hay', '4hb2', '3m1i', '4haz', '5uwi', '4haw', '5dha', '5uwh', '4hau', '4hax', '5dis', '5uws', '3nby', '3nc1', '5uwu', '4hat', '3nc0', '3wyg', '5uwr', '3wyf', '5uwq', '4hav', '5dhf', '5uwp', '4hb4', '5jlj', '3nbz', '4hb3', '5dif'}	0.19882306307848274	55
1308	ddi_num_2123	PF10728_PF03807	119.51858974358973	{'3d1l'}	0.2503052247496389	92
1309	ddi_num_5680	PF05184_PF03489	119.40463160776685	{'2rb3', '2z9a', '3bqp', '4uex', '1m12', '2r0r', '1sn6', '2r1q', '4v2o', '4ddj', '5nxb', '3bqq', '2gtg', '1n69', '2qyp', '3rfi', '2dob'}	0.31815002464525505	657
1310	ddi_num_4428	PF01059_PF00361	119.33654119534135	{'5ldx', '5ldw', '5lc5', '5lnk'}	0.20815246040851354	513
1311	ddi_num_1871	PF02141_PF03455	118.9069869309333	{'3tw8'}	0.1482957309985301	88
1312	ddi_num_2208	PF04685_PF12215	118.16925111188708	{'5fjs', '5bx4', '5bx5', '5bx2', '5bx3', '5bvu'}	0.15110401556152347	215
1313	ddi_num_5611	PF00639_PF00397	118.14364588233478	{'2xpb', '2zqt', '2xp8', '1zcn', '2xpa', '3kag', '1f8a', '1pin', '2zr6', '5uy9', '3tdb', '2xp6', '2xp7', '2xp5', '3oob', '2itk', '2f21', '3odk', '2zr5', '2zr4', '3kab', '2xp4', '3kaf', '2zqu', '3kah', '1yw5', '3tcz', '3kai', '2q5a', '3ntp', '2zqv', '3wh0', '2xp3', '3tc5', '2xp9', '2zqs', '3kad'}	0.3118591040052583	200
1314	ddi_num_6158	PF00449_PF00699	117.26641697531817	{'1fwf', '1ef2', '4gy7', '1fwe', '1ejw', '4epb', '4epd', '1fwc', '1krc', '4goa', '5a6t', '1fwg', '5fse', '1a5o', '3ubp', '1a5k', '1eju', '1ejx', '4ceu', '5g4h', '1fwi', '1kra', '1ejv', '1fwh', '2ubp', '1e9z', '3la4', '1fwd', '1s3t', '4g7e', '4z42', '3qgk', '4ubp', '4h9m', '5fsd', '4ep8', '1a5n', '4epe', '1ubp', '1krb', '4ac7', '1a5l', '1ejs', '2kau', '4cex', '1a5m', '1ie7', '1e9y', '3qga'}	0.4483224128609278	542
1315	ddi_num_1694	PF02727_PF02728	116.45588070120868	{'1w2z', '1oac', '2oqe', '1ekm', '1a2v', '2wo0', '1us1', '1dyu', '3k5t', '1d6z', '2wgq', '3sxx', '4ev5', '1qal', '4kfd', '4ev2', '4btw', '3t0u', '3mph', '3ala', '2pnc', '1ksi', '2w0q', '4kff', '1lvn', '1pu4', '1spu', '2y74', '3nbj', '4kfe', '1qaf', '1jrq', '3hii', '1d6y', '4btx', '1tu5', '3nbb', '3hi7', '2wof', '3hig', '2y73', '2woh', '3sx1', '1qak', '2oov', '1d6u', '3n9h'}	0.1598969225667954	187
1318	ddi_num_1443	PF07718_PF14806	115.44667568017164	{'5a1y', '5nzv', '5a1x', '5a1w', '5nzu', '5nzr', '5a1v', '5nzt', '5a1u'}	0.21135370052102104	141
1319	ddi_num_5663	PF00078_PF12009	115.12913728132436	{'3du6', '3kyl', '5cqg', '3du5'}	0.2009719817273792	23
1320	ddi_num_1791	PF09265_PF01565	114.93124659898764	{'1w1s', '4o95', '3bw7', '3s1c', '5hmr', '5hqx', '3s1d', '1w1r', '3s1f', '3c0p', '2qkn', '3s1e', '4mla', '1w1o', '5hhz', '2qpm', '1w1q', '3dq0', '3kjm', '4ml8', '2exr', '2q4w', '4oal'}	0.1691400917534883	735
1321	ddi_num_892	PF08840_PF04775	114.81459086095526	{'3hlk', '3k2i'}	0.1319941682819754	329
1322	ddi_num_801	PF00217_PF02807	114.80053882735929	{'1g0w', '1p52', '3ju6', '4bg4', '3b6r', '1crk', '4woe', '4rf7', '1m15', '4rf8', '4bhl', '1sd0', '4gvz', '3drb', '1i0e', '4q2r', '4z9m', '5j99', '1qh4', '4wo8', '4wod', '4gw0', '3m10', '3l2e', '1vrp', '1rl9', '3dre', '3jq3', '2j1q', '4rf6', '4rf9', '1p50', '2crk', '5j9a', '1u6r', '4gw2', '3jpz', '3ju5', '4gvy', '1bg0', '4am1', '1qk1', '3l2d'}	0.18825573073161347	491
1323	ddi_num_5643	PF08071_PF01479	114.5267492524051	{'4uer', '5ll6', '5jb3', '3jam', '5a2q', '5it9', '3j81', '5tzs', '3j80', '5jbh'}	0.4032827891654718	118
1324	ddi_num_2912	PF02263_PF02841	114.47949174835308	{'1f5n', '1dg3'}	0.18866497920272665	478
1325	ddi_num_2983	PF00535_PF07238	114.44851446362335	{'4p02', '5ej1', '4hg6', '5eiy', '4p00', '5ejz'}	0.19165275358336809	154
1326	ddi_num_1920	PF08068_PF01509	114.40229547464511	{'3uai', '2ey4', '2rfk', '3mqk', '3u28'}	0.3860119978296876	198
1327	ddi_num_5772	PF00018_PF07653	114.3205926657423	{'1gcq'}	0.24893050671773345	103
1328	ddi_num_1921	PF14878_PF14635	114.22195032782743	{'3psi', '3psf'}	0.2694454905033664	172
1331	ddi_num_4978	PF01437_PF01403	113.63269135181628	{'4o3t', '3nvq', '5l5k', '3nvn', '5l5c', '3afc', '3al8', '4k3j', '5l59', '1shy', '4o3u', '3ol2', '3al9', '5b4w', '3oky', '4gza', '3okw', '2uzy', '5l5n', '1olz', '5l56', '5l5m', '5l5g', '5l5l'}	0.13744854474037704	340
1332	ddi_num_5567	PF04565_PF04567	113.39299057487507	{'3s16', '2nvt', '5iy8', '2r92', '3how', '5c3e', '5c44', '1r9t', '5iyb', '2yu9', '3s2d', '4a3f', '3s2h', '3s1r', '1k83', '3i4n', '3po3', '5iy6', '3s15', '3m3y', '3qt1', '5fmf', '3hoz', '1r5u', '5ip7', '3m4o', '5iya', '3hoy', '4a3j', '2pmz', '4bbr', '3i4m', '3cqz', '1y1v', '3s17', '4x6a', '4y52', '3gtl', '3rzd', '5u0s', '5c4a', '1i3q', '2y0s', '3hox', '1nik', '3j0k', '3s14', '3h0g', '2b63', '2nvx'…	0.3482988581447631	72
1333	ddi_num_4846	PF08485_PF02719	113.33085297055881	{'4j2o', '3w1v', '4g5h', '3vvc'}	0.5439708101704341	803
1334	ddi_num_2184	PF14794_PF01588	112.78572538572537	{'3bu2'}	0.3128204492585352	81
1335	ddi_num_3161	PF00625_PF00595	112.6980711602652	{'4wsi'}	0.17949148524771216	32
1336	ddi_num_439	PF00128_PF09087	112.51618982868985	{'3ede', '1h3g', '3edk', '3edf', '3edj', '3edd'}	0.14480335095154584	287
1338	ddi_num_3607	PF09294_PF01108	111.75956075501837	{'1z6j', '2zp0', '1wtg', '4doh', '1w0y', '2ec9', '4zma', '1n6v', '1j7v', '1ahw', '4z6a', '1w2k', '1n6u', '3th2', '2hym', '2b8o', '4m7l', '1y6k', '4ibl', '3dgc', '4ylq', '1a21', '1wss', '3se4', '2aei', '1tfh', '3ela', '1wun', '1jps', '1uj3', '3g9v', '1y6m', '4eq3', '5eh1', '2lag', '2puq', '2zzu', '2hft', '4eq2', '1fak', '1lqs', '3se3', '3lqm', '1wv7', '2kz1', '3s98', '5t5w', '1j9c', '3s9d'}	0.2154100874495261	564
1339	ddi_num_5092	PF12137_PF00176	111.50494280929159	{'4s20'}	0.16465575856694875	429
1340	ddi_num_2636	PF13484_PF13646	111.4811688311688	{'5t8y', '5d0a', '5d08', '5d0b'}	0.4838025818963282	157
1341	ddi_num_3218	PF14701_PF14699	111.44310146077095	{'5d0f', '5d06'}	0.15528833731967995	140
1343	ddi_num_2504	PF04777_PF00085	110.99423646104404	{'4p2l', '3qd9', '3t59', '3t58'}	0.19729408888633804	144
1344	ddi_num_1204	PF00199_PF01965	110.97822979394188	{'1sy7'}	0.4235221238797184	130
1346	ddi_num_2387	PF00008_PF07645	110.7437024855763	{'4cuf', '1toz', '5uk5', '4xlw', '2vj3', '5fm9', '4d0f', '5fma'}	0.2901264181308432	157
1348	ddi_num_520	PF16561_PF04739	110.48554625532631	{'2qlv'}	0.231628043958126	44
1349	ddi_num_5604	PF00773_PF17215	110.3708880934595	{'2wp8', '4ifd', '5k36', '2vnu', '5c0w', '5g06', '5jea', '5c0x'}	0.1522126958978122	264
1350	ddi_num_2272	PF12008_PF04313	110.3450385160819	{'4xjx', '2w00'}	0.13635057685864846	105
1351	ddi_num_6052	PF13414_PF13174	110.25324675324673	{'3vty', '5hrz', '3vtx'}	0.3192241766747145	92
1352	ddi_num_5946	PF13972_PF00440	110.1203755266062	{'3nnr', '3rh2'}	0.17912161407723942	122
1353	ddi_num_5477	PF06883_PF04565	110.07026282948662	{'5m5y', '5m5w', '5n5z', '5m5x', '5lmx', '5n60', '5m3f', '5m64', '5m3m', '4c3j', '5n61', '5g5l', '4c3h', '4c3i', '4c2m', '5n5y'}	0.2970160985560097	40
1354	ddi_num_3584	PF08709_PF02815	109.98104233949205	{'5xa0', '4i1e', '3uj4', '4i7i', '4i8m', '5j8v', '4i3n', '2xoa', '4i6i', '5xa1', '5x9z', '3jav', '4i0y', '4i37', '3uj0', '5gug', '4i2s', '4l4h', '3t8s', '4l4i'}	0.10065803621287714	606
1355	ddi_num_3251	PF00271_PF12137	109.96092255485573	{'4s20'}	0.13156439269075718	262
1356	ddi_num_5963	PF02751_PF02268	109.80473432258259	{'5iyb', '5iyc', '1nvp', '5fur', '1rm1', '5fyw', '5iy8', '5fz5', '1nh2', '5sva', '5iyd', '5fmf', '5iy7', '5iy9', '1ytf'}	0.28422271770647145	30
1357	ddi_num_677	PF01261_PF07582	109.53470583486224	{'2zds'}	0.2912125594193302	277
1358	ddi_num_5640	PF17216_PF17215	109.5160503982515	{'2wp8', '5k36', '2vnu', '5c0w', '5g06', '5jea'}	0.18953078490111197	223
1359	ddi_num_4880	PF12142_PF00264	109.50680846930844	{'4z0y', '1bt1', '4z14', '5ce9', '4z10', '1bt2', '4z0z', '1bt3', '1bug', '4z12', '4z11', '2p3x', '4z13'}	0.2817053574542036	654
1360	ddi_num_68	PF07966_PF00026	109.50467580181721	{'1htr', '1avf', '4amt'}	0.16771422241715522	266
1361	ddi_num_6227	PF00096_PF13465	109.5	{'1mey'}	0.9644510400741341	28
1362	ddi_num_1439	PF16418_PF16417	109.3705829083838	{'4b8b'}	0.1683646876758487	15
1363	ddi_num_5183	PF00621_PF00018	109.36641206630432	{'4mt6', '2pz1'}	0.14724672195435712	51
1364	ddi_num_2188	PF16338_PF13802	109.35959757544019	{'5i23', '4b9y', '5f7u', '4b9z', '5i24', '4ba0'}	0.22462171317919755	98
1365	ddi_num_461	PF02883_PF02296	109.27140741561163	{'3hs8', '2vj0', '1kyd', '1ky7', '1qtp', '1kyu', '1qts', '1ky6', '1w80', '1kyf', '1b9k'}	0.1797653770221233	127
1366	ddi_num_1251	PF00686_PF00723	108.83899711399708	{'2vn4', '2vn7'}	0.20872623094256249	123
1368	ddi_num_2064	PF00782_PF10409	108.70524947860801	{'3v0h', '3v0d', '3v0e', '3v0i', '3v0j', '3awe', '3awf', '5bzx', '5bzz', '3v0f', '1d5r', '3awg', '3v0g', '5bug'}	0.17948460583890802	335
1369	ddi_num_2389	PF00008_PF14670	108.59857503121587	{'3h5c', '1x7a', '1pfx'}	0.3730039471005388	59
1370	ddi_num_128	PF13191_PF14629	108.47836247098353	{'4xgc', '5uj7', '5ujm'}	0.11881005335401285	230
1371	ddi_num_3769	PF14028_PF04738	108.33333333333331	{'4wd9', '5ehk'}	0.06761087174918279	184
1372	ddi_num_1454	PF06018_PF08222	108.0568991510972	{'5lnh', '5ey2', '5ey1', '5ey0', '5loe', '5loj', '5loo'}	0.29221827264309863	390
1373	ddi_num_2162	PF04016_PF13938	107.63010323010323	{'3l5o', '3npg'}	0.21866299994383587	464
1374	ddi_num_1044	PF00439_PF00628	107.60452292824935	{'3o35', '3o34', '4yad', '3u5p', '5h1v', '4zql', '4cos', '3u5m', '5h1t', '4yab', '4ybm', '5b73', '3o36', '4yc9', '3u5n', '5h1u', '4ybs', '4yat', '4yax', '3u5o', '3o33', '3o37', '4ybt'}	0.22430783282686415	323
1375	ddi_num_4399	PF04225_PF01551	107.58705744192913	{'2gu1'}	0.26020611312773284	138
1377	ddi_num_1927	PF07836_PF00682	107.09880419095184	{'1nvm', '4lrs', '4jn6', '4lrt'}	0.26594514111642903	417
1378	ddi_num_3320	PF14635_PF14641	106.35779003775195	{'3psi', '3psf'}	0.24866269363155166	172
1379	ddi_num_2862	PF07501_PF06737	106.35378107009451	{'3eo5', '5e27'}	0.23730638628235298	39
1380	ddi_num_4695	PF12229_PF03734	106.32726995226993	{'1zat', '2hkl'}	0.16384527245248687	163
1381	ddi_num_6176	PF11698_PF03224	106.01956698800062	{'3j9v', '1ho8'}	0.17071343771217248	71
1383	ddi_num_2649	PF12838_PF04879	105.60216526343432	{'2fug', '3iam', '3i9v', '2ybb'}	0.5061991619250612	16
1384	ddi_num_1353	PF03174_PF02838	105.32299089799088	{'1qbb', '1c7s', '1qba', '1c7t'}	0.16975312839976578	57
1385	ddi_num_122	PF13086_PF16399	105.14485124842376	{'4pj3'}	0.08756537004835155	493
1386	ddi_num_4939	PF04683_PF16550	105.13798290949393	{'2kr0'}	0.16786729641238907	104
1387	ddi_num_911	PF16746_PF00169	105.11231356085872	{'4nsw', '4h8s', '4ckh', '5c5b', '4ckg'}	0.1514281986957774	383
1389	ddi_num_500	PF10423_PF01048	104.98559863341323	{'1t8s', '2guw', '1t8r', '1t8w', '1t8y'}	0.18868205569937	212
1390	ddi_num_438	PF00128_PF10438	104.69524919524919	{'3edj', '3ede', '1h3g', '3edk', '3edf', '3edd'}	0.19449397885004224	407
1392	ddi_num_2393	PF00008_PF02210	104.4025750752561	{'3poy', '3qcw', '3r05'}	0.182411474041694	89
1393	ddi_num_3147	PF03144_PF09173	104.29589139177271	{'1kk2', '2pmd', '1kk0', '4nbs', '2plf', '5dsz', '4rd6', '2dcu', '2qn6', '4m4s', '4m2l', '2d74', '4m0l', '1kk1', '4rd4', '4rjl', '1kjz', '1s0u', '4qhy', '4rd1', '2qmu', '3sjz', '1kk3', '5k0y', '4rd2', '4qfm', '5jbh', '3i1f', '4rd0', '4rcz', '5jb3', '3pen', '3cw2', '4m53'}	0.4913140482745126	92
1394	ddi_num_124	PF13087_PF16399	104.2833467571378	{'4pj3', '3jb9'}	0.1125906992848656	184
1395	ddi_num_126	PF13087_PF09416	103.1298015475595	{'2xzl'}	0.19479286423110895	169
1396	ddi_num_21	PF13661_PF10637	102.50275993370168	{'4nhm', '3kt7', '4nhl', '3kt1', '4nhk', '4nhy', '3mgu', '3kt4', '4nhx'}	0.1202293507828512	407
1397	ddi_num_4881	PF12143_PF00264	102.47111499611498	{'4z12', '4z14', '4z11', '4z13'}	0.15467080577813394	695
1398	ddi_num_672	PF01583_PF01747	102.4650597490996	{'1xjq', '1xnj', '1i2d', '1x6v', '2gks'}	0.1865235029056695	117
1400	ddi_num_4587	PF00112_PF08127	101.9563068912352	{'4i04'}	0.18496171492034855	461
1401	ddi_num_4523	PF01399_PF09440	101.74965050229116	{'5a5t'}	0.1799532729183584	50
1402	ddi_num_2382	PF08355_PF08356	101.7173833868375	{'5ku1', '4c0l', '5kty', '5ksz', '4c0k', '4c0j'}	0.2817340076678392	266
1403	ddi_num_2550	PF01565_PF09330	101.7064549485602	{'1f0x'}	0.2748022255192755	258
1404	ddi_num_2842	PF01363_PF00790	101.70526245466392	{'1dvp'}	0.2554930232478985	37
1405	ddi_num_1922	PF14878_PF14641	101.54131528118086	{'3psi', '3psf'}	0.1848059830653825	123
1406	ddi_num_2177	PF14232_PF14231	101.41554834054831	{'4mve'}	0.4140207197362208	309
1407	ddi_num_708	PF03308_PF02310	101.35697008133197	{'5cjv', '5cjw', '5cju', '5cjt', '4xc8', '4xc7', '4xc6'}	0.2456897349800889	263
1408	ddi_num_3321	PF14635_PF14639	101.29574235063255	{'3psi', '3psf'}	0.1963166025541408	189
1409	ddi_num_3316	PF14520_PF08423	100.76456100378887	{'1xu4', '2f1h', '2fpk', '3lda', '1szp', '5np7', '2i1q', '2f1i', '1pzn', '3ewa', '5h1b', '2bke', '1t4g', '3ntu', '5jzc', '2f1j', '2zud', '3etl', '2fpl', '3ew9', '2zuc', '2fpm', '5h1c', '3fyh', '2b21'}	0.2192596906738335	380
1410	ddi_num_5125	PF01858_PF01857	100.74545127254808	{'2r7g', '3pom', '1o9k', '1gux', '4yos', '1gh6', '4yoo', '4yoz', '1n4m', '4elj', '4ell'}	0.12858230113412455	440
1412	ddi_num_2813	PF07504_PF03413	99.66422657579777	{'3nqz', '3nqy'}	0.2594854364798175	79
1413	ddi_num_3775	PF01273_PF02886	99.36802362783227	{'2obd', '1ewf', '4ews', '1bp1', '4m4d', '4f2a'}	0.18633552907884632	74
1414	ddi_num_3003	PF02838_PF07555	99.3302757042143	{'2chn', '2yds', '4ur9', '5fl1', '2cbj', '2x0y', '2wzh', '2vvn', '2xj7', '5abg', '2wb5', '2w66', '2x0h', '2jiw', '2vvs', '2j4g', '2j62', '4zxl', '2wzi', '2ydr', '4ais', '2w67', '2wca', '2xm2', '2cho', '5fl0', '2vur', '2v5c', '5abe', '5fky', '2j47', '2ydq', '2cbi', '5abf', '2w4x', '2xpk', '5abh', '2xm1', '4aiu'}	0.1706236012186532	341
1415	ddi_num_1824	PF00383_PF08211	99.15619176059576	{'1ctt', '1aln', '4eg2', '1ctu', '1af2'}	0.2609272373279821	651
1416	ddi_num_3016	PF01055_PF00088	98.69956010903591	{'3top', '3lpo', '3ton', '3lpp'}	0.12259985346312682	13
1417	ddi_num_5811	PF16922_PF05916	98.59310380946056	{'2q9q', '3jc6', '3jc5', '3jc7', '5u8t', '5u8s', '2e9x', '2eho'}	0.19119514413378846	325
1418	ddi_num_4330	PF00877_PF12913	98.225	{'3m1u'}	0.28173630419074064	114
1419	ddi_num_1267	PF00571_PF00291	97.93841681732191	{'4l28', '4coo', '4l0d', '4l3v', '4l27'}	0.17441002680410708	55
1420	ddi_num_4879	PF12142_PF12143	97.84532303781529	{'4z12', '4z14', '4z11', '4z13'}	0.25905232471069656	34
1421	ddi_num_6193	PF02830_PF06505	97.59166666666664	{'5frv', '5frz', '5kbi', '5frx', '5kbh', '5frw', '5fru', '5kbe', '5fry', '5kbg', '5fs0'}	0.2818862651029341	527
1422	ddi_num_5714	PF12932_PF12931	97.51220576982	{'3mzk'}	0.10796403387281177	208
1423	ddi_num_2736	PF07196_PF00669	97.34853327745438	{'3k8v', '3k8w', '2zbi'}	0.16972788218762005	134
1424	ddi_num_5145	PF14759_PF00355	96.97649131815649	{'2yvj', '4emj'}	0.24060237516790556	158
1425	ddi_num_4465	PF00291_PF00290	96.24880372059826	{'1a5s', '5bw6', '1beu', '2tys', '2rh9', '1k7e', '5tci', '1a5a', '1k7f', '2cli', '1bks', '4hpx', '4hpj', '2j9z', '1k3u', '1qoq', '5e0k', '5tcj', '1cw2', '5tch', '2rhg', '4wx2', '2clh', '1cx9', '1fuy', '1c8v', '2cll', '3cep', '1kfb', '1k8y', '4y6g', '2clo', '4zqc', '2trs', '1c9d', '1ttq', '4hn4', '5tcf', '5cgq', '1ubs', '1kfc', '2tsy', '1ttp', '1k8x', '1wbj', '1qop', '1wdw', '5kin', '1k7x', '3pr2'…	0.25611773240684194	612
1426	ddi_num_4832	PF16536_PF16542	96.20776603512009	{'3ty9', '3ty8', '3ty5', '4e6n', '4drf'}	0.19016520610950047	780
1428	ddi_num_5184	PF00621_PF14604	95.97495260580445	{'3jv3'}	0.16254728416210268	53
1429	ddi_num_116	PF00004_PF16450	95.80154605716862	{'5kzf', '5kwa'}	0.2247987693023608	265
1430	ddi_num_2915	PF08704_PF14801	95.72812572850069	{'3lga', '3lhd', '3mb5', '1i9g'}	0.3192165091941373	33
1431	ddi_num_3336	PF07730_PF00072	95.44027916527916	{'5iuk', '5iun', '5iuj', '5iul'}	0.1784553448478946	268
1432	ddi_num_1162	PF00188_PF14504	95.21071428571429	{'4ifa'}	0.20178440498232186	210
1433	ddi_num_616	PF13606_PF13857	95.0	{'4o1o', '4o1p'}	0.2901661047348504	173
1434	ddi_num_3786	PF00057_PF00089	94.99208854413335	{'2xrc', '5o32'}	0.1825148618411296	72
1435	ddi_num_2626	PF00037_PF04068	94.33160799908924	{'4crm', '3j16', '5ll6', '3j15', '5lw7', '3bk7'}	0.6677262220950984	180
1436	ddi_num_5606	PF08343_PF02867	93.99503090329421	{'1peu', '1pem', '1peq', '1peo', '2bq1'}	0.16251757579483622	108
1437	ddi_num_2923	PF06202_PF14699	93.59763018738327	{'5d0f', '5d06'}	0.2073033817530121	64
1438	ddi_num_1094	PF07654_PF16497	93.42546632784214	{'4y4k', '4en3', '1zhn', '3tzv', '4wo4', '4ww2', '3arb', '4x6d', '3gml', '4f7e', '4y4f', '1xz0', '1cd1', '4x6c', '4mng', '5c9j', '3qux', '3quy', '4zak', '1z5l', '3rug', '3sdd', '4irs', '3t8x', '5l2j', '1gzq', '5l2k', '4apq', '2fik', '3to4', '4elm', '2q7y', '1uqs', '3au1', '4mq7', '4mx7', '4wwk', '3sdc', '4irj', '4ei5', '3tvm', '1zt4', '3qi9', '4x6e', '3arg', '4ono', '3ubx', '2po6', '3scm', '3tn0'…	0.23741010025865775	870
1439	ddi_num_5032	PF01472_PF14810	93.37987367809349	{'1iq8', '1j2b', '1it7', '1it8'}	0.2655658650407749	194
1440	ddi_num_1893	PF01180_PF14697	93.12514717995991	{'1h7x', '1gt8', '1h7w', '1gth', '1gte'}	0.16562231255556265	246
1441	ddi_num_3857	PF13306_PF13855	92.80119047619046	{'5gmf', '4oqt', '5gmg', '5gmh', '2id5', '3a7b', '3a79', '2z82', '3a7c', '2z80', '5d3i', '2z81'}	0.15188612712138866	725
1442	ddi_num_4368	PF01909_PF09249	92.76697746697748	{'1tfy', '3ouy', '2zh8', '2zha', '2zh6', '1r89', '1r8c', '4x4u', '3ova', '2dr9', '4x4o', '4x4v', '2dra', '1uev', '4x4q', '1uet', '4x4t', '4x4r', '4x4n', '1r8a', '2drb', '4x4s', '3ovb', '3ovs', '2dvi', '1tfw', '3ov7', '2zh7', '4x4p', '2dr8', '2zhb', '1ueu', '2dr5', '2zh4', '1r8b', '1sz1'}	0.23488885258976397	223
1443	ddi_num_1923	PF14878_PF14639	92.74592210826329	{'3psi', '3psf'}	0.1751128880919474	167
1444	ddi_num_2506	PF04257_PF12705	92.44858925776812	{'5mbv', '3k70', '1w36'}	0.10657370945169477	387
1445	ddi_num_3491	PF13895_PF00047	92.20076911813213	{'4w4o', '3rjd', '3p2t', '4zne'}	0.2476879366885364	100
1446	ddi_num_1093	PF07654_PF00969	92.1371710704595	{'1hdm', '4x5x', '4d8p', '1jwm', '1i3r', '3qib', '3c5j', '4z7u', '1dlh', '3pgc', '1ktd', '4z7w', '1uvq', '2fse', '3rdt', '4y19', '3l6f', '2bc4', '4x5w', '5v4n', '5ks9', '4h1l', '1kt2', '2seb', '3o6f', '4i5b', '5ksb', '4h25', '2icw', '3c60', '4h26', '5ksv', '3lqz', '1d5z', '1klu', '1s9v', '4p2q', '4ov5', '3s4s', '1seb', '2ian', '2nna', '1ymm', '4p4r', '1d5m', '1zgl', '3qiw', '4p57', '4p4k', '4p2r'…	0.28627092416619504	710
1447	ddi_num_4854	PF02765_PF16686	91.65133772884194	{'3kjp', '1xjv', '3kjo'}	0.1231075823028013	148
1448	ddi_num_6086	PF01974_PF02778	91.59866545874053	{'1a79', '3p1y', '2zyz', '3ajv', '3p1z', '1r0v', '1rlv', '2gjw', '1r11', '2cv8'}	0.20068379265575875	320
1449	ddi_num_5862	PF03534_PF12256	91.59596792096792	{'4o9x', '4igl'}	0.11985627871734425	209
1450	ddi_num_2405	PF12947_PF07645	91.43600847779273	{'1yo8', '2rhp'}	0.2850369172425201	20
1451	ddi_num_4074	PF09088_PF09090	91.29355727552073	{'1n54', '3fex', '1n52', '1h2v', '3fey', '1h2u', '1h2t', '1h6k'}	0.15189093284632466	239
1452	ddi_num_2722	PF14853_PF14852	91.26112270836424	{'3uux', '1y8m', '3o48', '1nzn', '2pqr', '1pc2', '2pqn', '1iyg'}	0.3007355323283085	184
1453	ddi_num_880	PF02310_PF01642	90.9946493813535	{'5cjv', '5req', '2req', '3bic', '4xc6', '5cjw', '5cju', '5cjt', '7req', '2xij', '4xc8', '1req', '2xiq', '3req', '4xc7', '1e1c', '4req', '6req', '4r3u'}	0.21260956606746395	694
1454	ddi_num_2145	PF11892_PF03641	90.9385339295129	{'3gh1', '2pmb', '4npa', '3bq9'}	0.3099533687256483	590
1455	ddi_num_3924	PF01575_PF16073	90.90532894626273	{'2uv8', '3hmj', '2vkz'}	0.16177855380508244	17
1456	ddi_num_1908	PF00775_PF12391	90.72587851795555	{'3lkt', '4who', '2buq', '2buy', '3pce', '4whq', '3lxv', '4whs', '3pch', '1eo9', '3pcd', '3lmx', '1eo2', '1ykp', '2buu', '3pcc', '3pcj', '3mi1', '1eob', '3pci', '4whr', '2bum', '4whp', '2but', '2buz', '2buw', '3mfl', '3mi5', '1yko', '3pck', '3pcn', '2buv', '3pca', '3mv6', '3pcf', '3pcm', '1ykn', '2pcd', '1ykl', '3mv4', '3pcb', '2bux', '3pcl', '2bv0', '3pcg', '1eoa', '3t67', '1eoc', '3t63', '1ykk'…	0.27415394029524875	330
1457	ddi_num_4522	PF01399_PF05470	90.35655190250523	{'4u1c', '4uer', '5a5t'}	0.11600027255153265	270
1458	ddi_num_5816	PF07574_PF08746	90.35168994634222	{'5wy5', '5hvq'}	0.1480374992815542	112
1460	ddi_num_883	PF02607_PF13411	90.26409065122542	{'5c8d', '5c8f'}	0.1996289333875224	89
1461	ddi_num_4899	PF13360_PF13570	90.1486184567067	{'3hxj', '1kb0'}	0.1167113127485888	228
1462	ddi_num_906	PF01426_PF00145	90.11859892324959	{'4wxx', '3pt6', '3av5', '4ft2', '4fsx', '3pt9', '3pta', '3av4', '5wy1', '3av6', '4yoc', '4ft4', '3swr', '4da4'}	0.18177961835803905	653
1464	ddi_num_1242	PF14683_PF14686	89.98870807799496	{'3njv', '2xhn', '1nkg', '3njx'}	0.18802479978675665	77
1465	ddi_num_5146	PF11495_PF01978	89.5938720991909	{'5bqt', '5bpi', '5bpd', '5box'}	0.14622150363761174	290
1466	ddi_num_400	PF05222_PF02233	89.53080927121691	{'4o9u'}	0.17135911356192207	92
1467	ddi_num_1654	PF03712_PF03351	89.31285542052996	{'4zel'}	0.1497113148376872	101
1468	ddi_num_3926	PF13452_PF16073	89.26559619584202	{'2uv8', '3hmj', '2vkz'}	0.19881746975427864	88
1469	ddi_num_441	PF00128_PF09154	89.07976190476191	{'3bcf', '1vjs', '1e43', '1ud5', '1bli', '1hvx', '2die', '2d3l', '1ud2', '1e40', '1mxg', '2gjr', '3qgv', '1mxd', '1mwo', '3bh4', '3bc9', '1ud3', '1ud8', '1bpl', '1ud4', '2d3n', '1wp6', '4uzu', '2gjp', '1wpc', '3bcd', '1ud6'}	0.12236104691897455	145
1470	ddi_num_2829	PF05681_PF05683	89.01883774513445	{'5l2r'}	0.19824651060812112	665
1471	ddi_num_2869	PF01590_PF00233	88.9274891529381	{'3ibj'}	0.16344768855920488	27
1472	ddi_num_5948	PF16295_PF00440	88.84827949827948	{'4me9'}	0.16535376576894895	60
1473	ddi_num_5631	PF00076_PF16131	88.8219633268699	{'5lj3', '5wsg', '3tp2', '5mps', '3u1m', '5mq0', '3u1l', '5gmk'}	0.3836928511050508	273
1474	ddi_num_752	PF04959_PF12066	88.7876469646787	{'3ax1'}	0.1822002441653236	150
1475	ddi_num_4191	PF05175_PF08468	88.42730542598564	{'2pjd'}	0.14835033003299725	167
1476	ddi_num_2592	PF00611_PF14604	88.17935459733152	{'2x3x', '2x3w'}	0.254251677425588	76
1477	ddi_num_317	PF00698_PF01575	87.96749151557304	{'2uv8', '3hmj', '2vkz'}	0.2409884082276543	56
1478	ddi_num_5800	PF14823_PF14824	87.92372754391693	{'1kyq'}	0.5219577603441417	99
1479	ddi_num_498	PF01593_PF04433	87.88879253207935	{'5lhi', '3abt', '2ejr', '5lhh', '2xaq', '3zn0', '5l3e', '2iw5', '2dw4', '3zmv', '4gu0', '3zn1', '4fwf', '4uvb', '4uxn', '4uvc', '3zmt', '2xaj', '4czz', '4kum', '5lgt', '2hko', '5l3b', '2uxx', '3zms', '4gu1', '4hsu', '2y48', '4guu', '4gur', '2z3y', '2xaf', '4fwj', '5lgn', '5lhg', '2uxn', '4uv9', '2h94', '2z5u', '5l3g', '4uva', '2xah', '5l3d', '4gus', '3zmz', '5lgu', '5l3c', '2xas', '5h6r', '2v1d'…	0.1073918969561578	276
1481	ddi_num_3852	PF12799_PF14580	87.81741021730879	{'4aw4'}	0.15072036078965162	201
1482	ddi_num_3166	PF14607_PF14606	87.77142857142857	{'4lhs'}	0.2581336303714923	379
1483	ddi_num_862	PF00962_PF08451	87.60241147741147	{'3lgd', '3lgg'}	0.1673613251334982	483
1484	ddi_num_2243	PF00676_PF02780	87.59356420684344	{'1w85', '1umc', '1ni4', '2bp7', '1umd', '2ozl', '1um9', '3exf', '3exe', '3exg', '1umb', '3exh', '2j9f', '1w88', '3dva', '3duf', '3dv0'}	0.12870403334823385	296
1485	ddi_num_4494	PF00989_PF14598	87.34035993363591	{'1wa9', '3rty', '4zp4', '4f3l'}	0.15085539712268314	261
1486	ddi_num_2830	PF00757_PF14843	87.07062330409747	{'1nql', '4uv7', '1yy9', '5cus', '4krp', '1m6b', '4leo', '3qwq', '2ahx', '4kro', '3u9u', '4uip', '4p59'}	0.1857835686338544	30
1487	ddi_num_2840	PF14670_PF00089	86.95896039339372	{'5paf', '5pa8', '5paw', '5pat', '5pb4', '5pb6', '5pan', '5pax', '5pb5', '5pab', '1qfk', '5pao', '5pb1', '3ela', '5paa', '5pb3', '5paj', '5pai', '5pav', '5pb0', '5pas', '5pa9', '5pae', '2puq', '5pam', '4bxs', '3h5c', '1g2l', '5pac', '5paq', '5pak', '5par', '5pag', '3f1s', '5pay'}	0.15650586226479107	137
1489	ddi_num_2685	PF01839_PF08441	86.37832610799049	{'4cak', '3k6s', '4neh', '3k71', '4nen', '5es4'}	0.1939097432929312	526
1490	ddi_num_1298	PF16010_PF00732	86.2337468087468	{'4qi6'}	0.16666915767383986	68
1491	ddi_num_4787	PF00069_PF00027	86.21531422454754	{'3fhi', '5fet', '5jr7', '3tnp', '3j4q', '3idc', '3pvb', '4x6q', '5ezr', '5dzc', '3idb', '4din', '2qcs', '4x6r', '5dyk', '2qvs', '3tnq', '3j4r', '4rz7', '4wbb'}	0.12312208970375675	345
1492	ddi_num_2144	PF11892_PF14793	86.14499281290306	{'4npa', '3bq9', '3gh1', '2pmb'}	0.3564995252525781	179
1493	ddi_num_185	PF00005_PF12848	86.0003968253968	{'3j5s', '4fin'}	0.15514930535429156	192
1494	ddi_num_102	PF00004_PF09079	85.7382545348958	{'4xgc', '5udb'}	0.16404519004293835	130
1496	ddi_num_2420	PF03610_PF00381	85.27301587301586	{'1vrc'}	0.2573300612149857	238
1497	ddi_num_2597	PF03147_PF01409	85.20953242980903	{'3teg', '5mgu', '4p74', '5mgh', '5mgv', '3cmq', '2rhs', '4p75', '5mgw', '4p71', '4p73', '3pco', '3hfv', '4p72'}	0.15919751567228496	261
1498	ddi_num_129	PF13191_PF14630	84.97339299716171	{'4xgc', '5ujm'}	0.14120675904938246	130
1499	ddi_num_953	PF13364_PF01301	84.9297420623693	{'3thd', '1tg7', '5mgd', '3wf2', '5ihr', '3ogs', '3thc', '3wf1', '5juv', '1xc6', '3wez', '5mgc', '5ifp', '3ogr', '3wf0', '5ift', '3og2', '3ogv', '4iug', '3wf4', '3wf3'}	0.13759900627279026	484
1500	ddi_num_709	PF03308_PF01642	84.69247271978777	{'5cjv', '5cjw', '5cju', '5cjt', '4xc8', '4xc7', '4xc6'}	0.20716469384538905	64
1501	ddi_num_1352	PF03174_PF00728	84.64567819222552	{'1c7s', '1qbb', '1qba', '1c7t'}	0.15602286090302606	179
1502	ddi_num_2137	PF11806_PF00756	84.57088630323923	{'3c8d', '3c8h', '3c87', '2b20', '3mga'}	0.16661844987925964	556
1503	ddi_num_2288	PF09068_PF09069	84.36319023159669	{'1eg3', '1eg4'}	0.17946164474731258	331
1504	ddi_num_1132	PF08205_PF13895	84.28517527816597	{'4im8'}	0.2304120026936893	33
1505	ddi_num_5858	PF12105_PF00588	84.28080753210286	{'1zjr', '1v2x'}	0.2599688544737772	101
1506	ddi_num_3737	PF03730_PF02037	84.17571507794699	{'1jeq'}	0.2362627101341317	17
1507	ddi_num_399	PF01262_PF02233	84.1500239609463	{'4o9u'}	0.15910121644891426	346
1508	ddi_num_1130	PF08205_PF07679	83.81373468078044	{'4of8', '4of3', '4ofy', '4ofd', '3bp6'}	0.15766257935211994	110
1509	ddi_num_5843	PF13501_PF08770	83.62857142857143	{'2ox5', '4uwq', '2oxh', '2oxg'}	0.1753330756207033	831
1510	ddi_num_1473	PF00329_PF00346	83.23146641738664	{'5ldx', '5lc5', '4hea', '3i9v', '5lnk', '3iam', '5ldw', '3ias', '3m9s', '2ybb', '2fug'}	0.13194022652590573	558
1511	ddi_num_877	PF02310_PF13411	83.00268383577206	{'5c8d', '5c8e'}	0.18789554005316395	118
1512	ddi_num_3112	PF00043_PF13409	82.96953216202444	{'1n2a', '4n0v', '1a0f'}	0.4520998617940527	110
1513	ddi_num_1297	PF16010_PF05199	82.95992063492065	{'4qi6'}	0.2349531098925495	98
1514	ddi_num_2171	PF13427_PF01909	82.94047619047619	{'4cs6'}	0.22485161344660606	97
1515	ddi_num_5019	PF00381_PF00359	82.91918189560016	{'1j6t'}	0.2325674048303984	220
1517	ddi_num_6082	PF00749_PF04557	82.6846149217272	{'4ye9', '4ye8', '4ye6'}	0.1805845260632848	300
1518	ddi_num_2121	PF10615_PF13883	81.72551494145709	{'5bnc', '2arz'}	0.1803063326681859	177
1519	ddi_num_360	PF08240_PF16912	81.47861787478746	{'2vwq', '2vwg', '2b5v', '2vwh', '2cda', '2cd9', '2vwp', '3wid', '3wie', '2b5w', '3wic'}	0.1425881912849124	616
1520	ddi_num_2633	PF13247_PF14711	81.46900256202194	{'1y4z', '1siw', '1y5l', '3ir6', '3ir5', '1y5i', '1y5n', '3egw', '3ir7', '1q16', '1r27'}	0.30710796685907205	30
1521	ddi_num_3721	PF00051_PF00089	81.44847685105579	{'4o03', '3k65', '5edm', '4nzq', '5edk', '4hzh', '4dur', '4duu'}	0.19392377216248907	590
1522	ddi_num_3432	PF08221_PF05645	81.44248397833806	{'5fj9', '5fj8', '2xub', '5fja'}	0.1670680967964139	63
1523	ddi_num_2823	PF02952_PF07881	81.23769133214107	{'3a9r', '3a9s', '4c22', '1fui', '3a9t'}	0.3014406955771597	339
1525	ddi_num_4928	PF08084_PF12134	81.09727328800548	{'3sbg'}	0.1846287091152372	87
1527	ddi_num_2682	PF02906_PF13187	80.91768133826956	{'1e08', '1gx7'}	0.2017882559952192	256
1528	ddi_num_1243	PF14683_PF09284	80.54208086599391	{'3njv', '2xhn', '1nkg', '3njx'}	0.19144581449355108	400
1529	ddi_num_4701	PF00169_PF00018	80.0740235519076	{'2pz1'}	0.1956871212046241	52
1530	ddi_num_611	PF12796_PF07525	80.05769157313273	{'3zng', '3zkj'}	0.23684651037144236	67
1531	ddi_num_4777	PF07238_PF07317	80.0445777322093	{'2gjg'}	0.243765690553103	11
1532	ddi_num_621	PF13637_PF00069	79.9967156940067	{'1g3n'}	0.11354828263114372	92
1533	ddi_num_1030	PF09103_PF09169	79.89911755815422	{'1mje', '1iyj', '1miu'}	0.17681691240990688	178
1534	ddi_num_3764	PF00054_PF02210	79.86602386049992	{'5ik8', '5ik7', '5vxz'}	0.15045555403025346	215
1535	ddi_num_4659	PF00082_PF12580	79.69498100443128	{'3lxu'}	0.17695891924855014	264
1536	ddi_num_1112	PF00130_PF00069	79.65244582632775	{'3pfq'}	0.16023818921148386	101
1537	ddi_num_2383	PF08355_PF00071	79.51019759331703	{'4c0k', '4c0l', '4c0j'}	0.2210545298559501	136
1539	ddi_num_225	PF08326_PF01039	79.24661757965309	{'5csk', '5csl'}	0.12098877833433393	53
1540	ddi_num_3408	PF13588_PF04851	79.15138664404505	{'3h1t'}	0.22970156409753825	74
1541	ddi_num_1351	PF03173_PF00728	79.02417791187142	{'1qbb', '1c7t', '1qba', '1c7s'}	0.2356553955743905	402
1542	ddi_num_4405	PF00215_PF00156	79.00038024052529	{'3qw4'}	0.1397331103702296	73
1543	ddi_num_152	PF07728_PF08406	78.28598179662049	{'5c3c'}	0.22378607886933155	117
1544	ddi_num_1206	PF08773_PF00112	78.21072506516464	{'1jqp', '4cdf', '4oel', '3pdf', '4cde', '1k3b', '4oem', '2djf', '2djg', '4cdc'}	0.12595531067686128	556
1545	ddi_num_1014	PF04972_PF01476	78.19296536796537	{'5fim'}	0.3552996182525221	113
1546	ddi_num_3254	PF00271_PF11648	78.0136836897035	{'5f9f', '5jbj'}	0.2034165310985592	16
1547	ddi_num_1055	PF09270_PF09271	77.99563464455227	{'3iag', '3nbn', '3brf', '1ttu', '3v79', '4j2x', '2fo1', '2f8x', '5e24', '3brd', '5eg6', '3brg'}	0.18942636383567565	316
1548	ddi_num_4562	PF00595_PF07653	77.86795791520323	{'3shw', '4wsi', '3tsw', '3tsz'}	0.2363406028626172	200
1549	ddi_num_4071	PF02854_PF09088	77.76940241973652	{'1n54', '3fex', '1n52', '1h2v', '3fey', '1h2u', '1h2t', '1h6k'}	0.12691569097648195	46
1550	ddi_num_300	PF10000_PF13840	77.75	{'1zvp'}	0.2737589439568875	404
1551	ddi_num_5760	PF16837_PF12171	77.71797977433114	{'4dgw'}	0.3032365166455456	31
1552	ddi_num_1415	PF09268_PF13838	77.53641153291375	{'1bpo'}	0.3984368297117449	111
1553	ddi_num_372	PF16701_PF00211	77.38590088990502	{'1y10'}	0.17680602277888197	324
1554	ddi_num_1817	PF01113_PF02800	77.22620157620156	{'1b7g', '2yyy', '2czc', '1cf2'}	0.20558659478375485	193
1555	ddi_num_542	PF12895_PF07719	77.0611111111111	{'2q7f'}	0.20927373049514114	70
1556	ddi_num_3832	PF00305_PF01477	76.99522566445467	{'4wfo', '2fnq', '3fg3', '4qwt', '1fgt', '3bnc', '1no3', '1yge', '1fgq', '1lnh', '1rov', '2iuk', '3fg4', '3dy5', '1fgr', '3bne', '1fgo', '1jnq', '3pzw', '1ik3', '3v99', '2p0m', '3bnb', '3bnd', '1lox', '2iuj', '1n8q', '3vf1', '4wha', '5eeo', '1fgm', '3fg1', '1rrh', '3o8y', '4nre', '1rrl', '3v98', '1hu9', '1y4k', '3v92', '2sbl'}	0.11658749785271295	653
1557	ddi_num_4795	PF00069_PF00615	76.80547596751593	{'4wbo'}	0.1484071050449917	52
1558	ddi_num_2300	PF13405_PF00069	76.66819637653944	{'3igo', '3mwu'}	0.2765504068424269	28
1560	ddi_num_6067	PF00927_PF01841	76.24859307359306	{'1evu', '1qrk', '3ly6', '1l9m', '4kty', '1ex0', '1nug', '1ggt', '1kv3', '1ggu', '1l9n', '1ggy', '3s3j', '1nuf', '3s3p', '4pyg', '1fie', '2q3z', '1g0d', '3s3s', '1f13', '1nud'}	0.17924005683779087	262
1561	ddi_num_5181	PF09284_PF14686	76.13505395570611	{'3njv', '2xhn', '1nkg', '3njx'}	0.23130284198256926	223
1562	ddi_num_2824	PF02952_PF07882	76.12769964154674	{'3a9r', '3a9s', '4c22', '1fui', '3a9t'}	0.36479059212759823	745
1563	ddi_num_458	PF07821_PF00128	75.54852095074992	{'2qpu', '3wn6'}	0.1924963379861277	14
1564	ddi_num_1944	PF00226_PF00085	75.41709624302895	{'5ayk', '5ayl', '3apq'}	0.2523271909843253	181
1565	ddi_num_1389	PF00385_PF00145	75.34285436785436	{'4ft2', '4ft4', '4fsx'}	0.2109961569894122	143
1566	ddi_num_2482	PF00769_PF09380	75.3009669415845	{'2i1j', '2i1k'}	0.15169745623670705	482
1567	ddi_num_2483	PF00769_PF00373	74.82808859805297	{'2i1j', '2i1k'}	0.3621681673497106	367
1569	ddi_num_5179	PF00554_PF16179	74.20846400632058	{'1ikn', '3gut', '2as5', '1a02', '1nfi', '1owr', '1le9', '1s9k', '1le5'}	0.1550250684215346	535
1570	ddi_num_3373	PF00046_PF00157	74.1741033983773	{'2xsd', '3l1p', '1hf0', '1o4x', '1au7'}	0.35325438255584873	96
1571	ddi_num_6181	PF07686_PF00047	74.10064204119426	{'5j06', '3jz7', '5ihb', '5j0b', '3s35', '3j6n', '3lqa', '4bfi', '3s36', '3s37'}	0.1502599063124201	801
1572	ddi_num_11	PF00198_PF00676	74.08732328483453	{'2xt6'}	0.2006846624539	54
1573	ddi_num_2280	PF07299_PF16571	74.07619047619048	{'4e4b', '2mzw', '4adn', '2yb5', '4ado'}	0.15771444299454002	361
1574	ddi_num_4454	PF08063_PF02877	74.03655168113983	{'4opx', '4oqb', '4dqy', '4oqa'}	0.23005164221627464	52
1575	ddi_num_1451	PF02514_PF11965	73.96337268215512	{'4zhj'}	0.08812203373954944	462
1576	ddi_num_1582	PF02786_PF02787	73.9512737262737	{'1c3o', '1bxr', '5dou', '5dot', '1kee', '1ce8', '1a9x', '1c30', '1m6v', '1t36', '1cs0', '1jdb'}	0.14741375558473427	172
1577	ddi_num_4961	PF12465_PF00227	73.94733096641869	{'4jt0', '5l6c', '4qz1', '5l5j', '4fzg', '4qwu', '5d0s', '5l6a', '3une', '5cgf', '5l5h', '3unb', '4qv3', '4q1s', '4hnp', '4qvp', '4g4s', '5cz8', '5l63', '5le5', '5fgg', '5l5u', '4no9', '4y9z', '4r17', '5mp9', '4y8j', '5lf0', '5bou', '5l64', '4rur', '4cr2', '5l69', '4qvv', '4y8q', '4qz0', '4qz4', '5dkj', '5fga', '1fnt', '4r18', '1z7q', '4qby', '5lez', '4r02', '5bxn', '1iru', '5ley', '5l5w', '4jsu'…	0.3064782351064387	394
1578	ddi_num_5051	PF07992_PF00085	73.93479516997012	{'4j56', '3qfb', '4j57', '3qfa', '1f6m'}	0.16665681199901647	411
1579	ddi_num_2825	PF07881_PF07882	73.74407769990961	{'3a9r', '4c22', '3a9s', '1fui', '3a9t'}	0.2675403833313079	390
1580	ddi_num_5942	PF12255_PF12256	73.66666666666667	{'4igl', '4o9x'}	0.19849808097313315	164
1581	ddi_num_3359	PF00403_PF00080	73.59897970285058	{'5u9m', '1qup', '1jk9'}	0.20415634457280768	171
1583	ddi_num_3163	PF00625_PF07653	72.95288764725402	{'3uat', '3kfv', '3tsw', '3lh5', '4wsi', '3tvt', '1jxo'}	0.22017870396860645	331
1584	ddi_num_1621	PF00325_PF00027	72.63995975582259	{'1run', '3rpq', '4ft8', '3ryr', '1ruo', '4i0a', '2oz6', '3iyd', '2wc2', '3ryp', '1hw5', '4i02', '1i6x', '4i09', '4bhp', '4bh9', '3iwz', '1i5z', '4i0b', '2gzw', '1g6n', '4r8h', '1zrc', '3rdi', '1cgp', '3fwe', '4i01', '1j59', '3qop', '3rou', '1o3t'}	0.2680603842660957	231
1585	ddi_num_3898	PF01476_PF03734	72.52434869033839	{'4a1j', '4a52', '2mtz', '4a1i', '1y7m', '4a1k', '3zqd'}	0.23480443781092586	378
1586	ddi_num_4585	PF03413_PF01447	72.47307202451904	{'3nqz', '3nqy'}	0.1906301049284865	66
1587	ddi_num_2148	PF11934_PF01858	72.35398413047179	{'4elj'}	0.17244688089305238	156
1589	ddi_num_3123	PF13417_PF04399	72.06973443223444	{'1g7o', '4ksm', '4kx4', '3ir4'}	0.2522608063424397	411
1590	ddi_num_5861	PF03534_PF12255	72.0	{'4igl', '4o9x'}	0.10977693900092828	308
1591	ddi_num_1350	PF03173_PF03174	71.96542624042624	{'1c7s', '1qbb', '1qba', '1c7t'}	0.16552104250386154	33
1592	ddi_num_4877	PF04151_PF00082	71.80701579444522	{'1wmf', '1wmd', '5fbz', '1wme', '5fax', '3afg'}	0.14940272708946584	375
1593	ddi_num_4876	PF00481_PF07830	71.70382751276523	{'4rag', '4raf', '3fxl', '3fxm', '3fxo', '1a6q', '3fxk', '4ra2', '3fxj'}	0.2828049565135513	410
1594	ddi_num_4791	PF00069_PF16919	71.63001624972294	{'4y12', '2pzi', '4y0x'}	0.1478998393297527	373
1595	ddi_num_499	PF00909_PF00543	71.55948243506293	{'2nuu', '2ns1'}	0.29484459410052033	291
1596	ddi_num_483	PF01979_PF00699	71.54037609974198	{'4ac7', '4ceu', '5g4h', '4z42', '3qgk', '4ubp', '2ubp', '5fsd', '4cex', '5a6t', '5fse', '1ie7', '3qga', '1ubp'}	0.2637121531232144	359
1597	ddi_num_173	PF00696_PF04768	71.38533025005654	{'4ab7', '3s7y', '3s6k', '3s6g', '4kzt', '3s6h', '3zzi'}	0.1817923711642942	673
1598	ddi_num_1163	PF00188_PF08562	71.35553803795183	{'2giz', '1xx5', '1xta', '2ddb', '2dda', '1rc9', '1wvr', '3mz8', '2epf'}	0.2459949399456531	653
1599	ddi_num_4751	PF16652_PF00621	71.25395087529407	{'5hzj', '5hzi'}	0.1354797868338101	63
1601	ddi_num_3781	PF00057_PF01823	71.06863848904507	{'3ojy', '4a5w'}	0.1275662979371696	75
1602	ddi_num_6051	PF13414_PF13431	71.0	{'5hrz'}	0.41747009544680297	100
1603	ddi_num_1856	PF00270_PF01751	71.0	{'1gku', '4ddu', '4ddv', '1gl9', '4ddw', '4ddt', '4ddx'}	0.17956516821790475	91
1604	ddi_num_2421	PF03610_PF03830	70.50115731116901	{'2jzn', '2jzo', '1vsq'}	0.21042358278338386	420
1605	ddi_num_2143	PF11873_PF01464	70.43160194444275	{'4cfp', '4c5f', '4cfo', '4chx'}	0.14109522716902115	284
1606	ddi_num_3715	PF00467_PF00900	70.25523227411792	{'3j7a', '4uer', '5ll6', '3j80', '4kzx', '4d5l', '5k0y', '5a2q', '4kzz', '5it9', '3j81', '5flx', '4kzy', '3jam'}	0.3906375104106196	94
1607	ddi_num_4445	PF02251_PF02252	70.23142457160735	{'1avo'}	0.1743976418122855	377
1608	ddi_num_5635	PF00076_PF00642	70.13999671516453	{'4yh8'}	0.22901728551036704	128
1609	ddi_num_6043	PF00515_PF13431	70.0	{'5jjt'}	0.4913453661698203	84
1610	ddi_num_3019	PF17167_PF06165	69.75797926772239	{'3s4a', '3afj', '3qg0', '4zlf', '3s4c', '2cqs', '4zlg', '3rrs', '3rsy', '3qfz', '3qfy', '1v7w', '1v7x', '4zli', '1v7v', '3act', '2cqt', '3s4d', '3acs', '4zle', '3qde', '3s4b'}	0.08998199016718356	798
1611	ddi_num_2484	PF00769_PF09379	69.71432061944489	{'2i1j', '2i1k'}	0.19135825938997175	288
1612	ddi_num_2077	PF06849_PF06973	69.70200673509495	{'2pbz', '2r85', '2r7l', '2r84', '2r87', '2r86', '2r7k', '2r7n', '2r7m'}	0.22146492296157896	847
1613	ddi_num_2680	PF02906_PF13237	69.59496100304924	{'1hfe'}	0.13043748670107705	165
1614	ddi_num_4404	PF00691_PF07676	69.58333333333334	{'4r40', '2hqs'}	0.2400250460669401	283
1615	ddi_num_4176	PF13156_PF04851	69.58333333333333	{'4xqk'}	0.2302653945467949	102
1616	ddi_num_679	PF01261_PF14696	68.90626009697216	{'5hmq'}	0.1827910508094788	175
1617	ddi_num_2195	PF16387_PF03009	68.68015873015874	{'3i10'}	0.1779104190668761	92
1618	ddi_num_3084	PF02893_PF06602	68.46296693241901	{'1lw3', '1zsq', '1m7r', '1zvr'}	0.1416077190891566	258
1619	ddi_num_3663	PF02373_PF00628	68.45934471867403	{'3kv4'}	0.1862826514869898	32
1620	ddi_num_223	PF08326_PF00289	68.4257660621733	{'5csk', '5csl'}	0.09318174824083668	118
1621	ddi_num_4922	PF08083_PF10598	68.36492857571585	{'5lj3', '5wsg', '3jb9', '3jcm', '5gan', '5mps', '5mq0', '5gmk'}	0.2720922942200273	173
1623	ddi_num_541	PF12895_PF13424	68.34731390638856	{'4i9c', '3ulq', '4i9e'}	0.2722212699091381	111
1624	ddi_num_1884	PF00186_PF00303	67.89345357685467	{'4ky4', '4dp3', '3jsu', '3inv', '4dpd', '3dg8', '1qzf', '1j3k', '4eck', '3cl9', '4ky8', '3kjr', '3um5', '3i3r', '3qgt', '4eil', '3hbb', '3hj3', '3kjs', '3dl6', '4q0d', '3dl5', '2h2q', '3dga', '3iro', '3qg2', '2oip', '3clb', '3um8', '5t0l', '3um6', '1j3i', '4q0e', '3irn', '1j3j', '4kya', '3k2h', '4dph', '1sej', '3irm', '3nrr'}	0.3258289342527249	711
1625	ddi_num_1034	PF00533_PF16589	67.8697563434659	{'3fa2', '3szm', '2r1z', '3shv', '3sht', '2nte', '3t1n', '4bmd', '3u3z'}	0.1717446861701379	288
1626	ddi_num_3370	PF13392_PF07463	67.73333333333332	{'1u3e'}	0.2933437059534048	169
1627	ddi_num_93	PF07677_PF01759	67.6914468305647	{'2b39', '2a73'}	0.19284814361357366	29
1628	ddi_num_4698	PF00169_PF00788	67.55651537023019	{'4kvg', '4gmv', '3tca', '4k81', '3hk0', '4gn1'}	0.2683471700829852	531
1630	ddi_num_1468	PF12904_PF13204	67.39432978442265	{'5msy', '4qfu', '3kzs'}	0.15405080307126856	320
1631	ddi_num_1114	PF00130_PF00017	67.13169859732457	{'1xa6', '3cxl'}	0.2279718952606805	49
1632	ddi_num_3645	PF02174_PF00169	66.66326055722419	{'1qqg'}	0.15286011349156114	131
1633	ddi_num_2648	PF12838_PF00384	66.46339895781927	{'5t5i', '5t5m'}	0.11008354895480353	210
1634	ddi_num_1257	PF02018_PF00331	66.43917295369711	{'2wys', '2wze', '2w5f'}	0.12679388677851836	244
1635	ddi_num_6068	PF00927_PF00868	66.10256481097693	{'1l9n', '1nug', '1l9m'}	0.14310284123413727	111
1637	ddi_num_2183	PF14793_PF03641	65.98173322665114	{'4npa', '2pmb', '3gh1', '3bq9'}	0.26355734849615586	321
1638	ddi_num_5767	PF00017_PF07653	65.53693045479054	{'2eyz'}	0.2373858025024879	41
1640	ddi_num_4319	PF03031_PF12738	65.48807082692362	{'3ef1', '4xpz', '3ef0', '4xq0'}	0.2522731124588343	41
1641	ddi_num_4788	PF00069_PF00041	65.46278318532542	{'3uto'}	0.13996022730116	51
1642	ddi_num_3436	PF08280_PF05043	65.33333333333333	{'3sqn'}	0.19459257911047276	105
1643	ddi_num_1113	PF00130_PF00621	65.1065522536973	{'3ky9', '2vrw', '3bji'}	0.15022347970802172	105
1644	ddi_num_2149	PF11934_PF01857	64.88452184048164	{'4elj'}	0.14973337513244153	52
1645	ddi_num_1153	PF01067_PF13833	64.82733121751114	{'3bow', '1df0', '1u5i', '1kfu', '1kfx'}	0.22321285173413266	84
1646	ddi_num_4403	PF01276_PF03709	64.68631350453265	{'2vyc', '1ord', '3n75', '3q16', '1c4k'}	0.1549640691824864	290
1647	ddi_num_5625	PF00076_PF13893	64.40254619918835	{'4cq1', '2adc', '2mju', '2evz'}	0.2643162492059163	259
1648	ddi_num_3842	PF01462_PF13855	64.13593587606567	{'2v9t', '4cnm', '5lfn', '4v2e', '1xcd', '4kt1', '2ft3', '4qdh', '5mx1', '1xku', '4qxf', '3zyo', '4cnc', '2z66', '2o6r', '2v70', '4qxe', '1xec', '2v9s', '5mx0'}	0.2608904630491168	444
1649	ddi_num_5887	PF01017_PF02864	64.11415096098574	{'1bg1', '1y1u', '4e68', '1yvl', '1bf5', '4y5u', '3cwg', '5d39'}	0.13663305827459787	697
1650	ddi_num_1967	PF00145_PF12047	64.03367665597247	{'4wxx', '3av5', '3av4', '5wy1', '3av6'}	0.1134805609732106	75
1651	ddi_num_4329	PF00877_PF12912	64.0	{'3m1u'}	0.12532772982558782	136
1652	ddi_num_385	PF14721_PF07992	63.737264596562966	{'5fmh', '5fs8', '5kvi', '5fs9', '4bur', '1gv4', '4lii', '1m6i', '4bv6', '4fdc', '5fs6', '5fs7', '3gd3'}	0.19127421680982326	785
1653	ddi_num_1693	PF01179_PF09248	63.723015873015896	{'3pgb', '1w7c', '1rky', '1n9e'}	0.2562432947927256	344
1654	ddi_num_2997	PF00704_PF01476	63.64855785339531	{'4s3j', '4s3k'}	0.3331544351984813	285
1655	ddi_num_224	PF08326_PF00364	63.57217124974754	{'5csa', '5csl'}	0.14315102343243347	17
1656	ddi_num_1300	PF03599_PF04060	63.34233405483406	{'2ycl', '4c1n'}	0.16526071828610134	98
1657	ddi_num_484	PF01979_PF00547	63.15262858475236	{'1fwf', '1ejw', '4gy7', '1ef2', '1fwe', '4epb', '1krc', '4goa', '5a6t', '5fse', '1a5o', '3ubp', '1a5k', '1ejx', '4ceu', '5g4h', '1fwi', '1kra', '1ejv', '2ubp', '1e9z', '3la4', '1s3t', '4z42', '3qgk', '4ubp', '5fsd', '4h9m', '4ep8', '1a5n', '1ubp', '1krb', '4ac7', '1a5l', '1fwj', '2kau', '4cex', '1a5m', '1ie7', '1e9y', '3qga'}	0.21792419580479425	305
1658	ddi_num_2216	PF05424_PF15447	63.0	{'2yk0', '2xu0'}	0.1925189493038041	185
1659	ddi_num_2952	PF16369_PF04616	62.95565210932857	{'5ho9', '4kc8', '4cot', '4kc7', '5ho0', '2x8f', '4kca', '3lv4', '2x8t', '5hp6', '2x8s', '5hof', '5ho2'}	0.16352939251057402	500
1660	ddi_num_3274	PF03723_PF03722	62.90722699239558	{'4yzw', '4l37', '1lla', '3hhs', '1hcy', '3ixw', '1hc1', '3wjm', '1nol', '3gwj', '1ll1', '1oxy', '3ixv'}	0.1830633670488309	466
1661	ddi_num_1254	PF16990_PF02156	62.691414141414135	{'3zm8'}	0.39030551577452893	42
1662	ddi_num_678	PF01261_PF00903	62.608517441450864	{'5hmq'}	0.2143327056766536	152
1663	ddi_num_3462	PF07679_PF00069	62.57537716523316	{'1koa', '3uto'}	0.15457528679475316	191
1664	ddi_num_3227	PF13646_PF03130	62.22220479198739	{'3ltm', '4zv6', '5dcq', '4xvp'}	0.18260047468173227	240
1665	ddi_num_1894	PF01180_PF07992	62.028356901288326	{'1gt8', '1gth'}	0.19094160145556735	109
1666	ddi_num_3247	PF00271_PF13156	61.987301587301594	{'4xqk'}	0.2314283434382083	122
1667	ddi_num_4027	PF01420_PF02384	61.87619047619048	{'2y7h'}	0.07913708578335135	130
1668	ddi_num_3903	PF16217_PF09471	61.79000444000444	{'4df9', '3p1v'}	0.21779119041289954	496
1669	ddi_num_5769	PF00017_PF02864	61.78010929924344	{'1bg1', '1y1u', '4e68', '1yvl', '1bf5', '4y5u', '3cwg', '4y5w', '5d39'}	0.20472194080597075	308
1670	ddi_num_3655	PF01398_PF08084	61.708187866719996	{'4kit', '5m59', '2p8r', '2p87'}	0.2894599090884549	928
1671	ddi_num_1585	PF02786_PF02142	61.43174603174604	{'1bxr', '1c3o', '1ce8', '1cs0', '1c30', '5dou', '1jdb'}	0.15194767772461007	77
1672	ddi_num_5678	PF00536_PF07647	61.399528467091244	{'3bs5', '3tac', '3tad'}	0.1731879670402081	364
1673	ddi_num_6111	PF00627_PF00179	61.342183016325166	{'3k9p', '3k9o', '1yla', '3e46', '3f92', '2o25', '5dfl'}	0.2693352396975545	190
1674	ddi_num_28	PF16121_PF00467	61.28972816224215	{'3j7a', '4uer', '5ll6', '4kzx', '4d5l', '3jam', '5k0y', '5a2q', '4kzz', '5it9', '3j81', '5flx', '4kzy', '3j80'}	0.7161642771097925	317
1675	ddi_num_2934	PF00196_PF13426	60.96467380228989	{'3p7n'}	0.16795114593070615	135
1676	ddi_num_1862	PF00531_PF00791	60.89281487987329	{'3g5b'}	0.188311812799834	82
1677	ddi_num_2967	PF00120_PF16952	60.71925156027325	{'4hpp'}	0.13469268641811172	419
1678	ddi_num_3475	PF08858_PF08864	60.62450720542945	{'3do9'}	0.19055344377686068	134
1679	ddi_num_2044	PF07522_PF12706	60.613987631672856	{'5ahr', '5nzx', '4b87', '5nzw', '5nzy'}	0.1516048897378791	493
1680	ddi_num_2580	PF11793_PF09765	60.569486680081255	{'3k1l'}	0.11602666177521888	456
1681	ddi_num_4663	PF08530_PF09168	60.551190476190484	{'1lns'}	0.12552292536358908	63
1682	ddi_num_2217	PF05424_PF03011	60.26904761904761	{'3rrc', '3cml', '4p1t', '4nuv', '5f3j', '5x6n', '3bqk', '4nuu', '4yfs', '3bql'}	0.0916439056099303	372
1683	ddi_num_2785	PF00041_PF00047	60.23333333333333	{'2v5y'}	0.3232640629409297	34
1685	ddi_num_6057	PF13428_PF13181	60.16666666666666	{'2pl2'}	0.2454013592879481	104
1686	ddi_num_6047	PF13374_PF13414	60.0	{'5a01'}	0.2526480905481696	27
1687	ddi_num_1381	PF12411_PF00884	59.87005384501655	{'4ug4'}	0.2068666771411122	312
1688	ddi_num_356	PF16579_PF00069	59.60396847280271	{'4qfr', '4qfg', '4qfs', '5kq5'}	0.2749217525275359	29
1689	ddi_num_2320	PF13499_PF00149	59.53963602776228	{'3ll8'}	0.15013970962192555	51
1690	ddi_num_2394	PF00008_PF00059	59.4027257278093	{'1g1t', '1g1q', '1esl', '3cfw', '1g1r', '5vc1', '1g1s'}	0.2569019145725401	134
1691	ddi_num_3275	PF00372_PF03722	59.35156292480363	{'4yzw', '4l37', '1lla', '3hhs', '1hcy', '3wky', '3ixw', '1hc1', '3wjm', '1nol', '3gwj', '1ll1', '1oxy', '3ixv'}	0.18610253224691972	967
1692	ddi_num_1262	PF03442_PF00150	59.30070207570208	{'4v2x', '4yzt', '4yzp', '5e0c', '5e09'}	0.18633662103312612	73
1693	ddi_num_3222	PF02985_PF13646	59.27233874338743	{'3ltm', '4jw3', '4i5l', '4zv6', '2ie4', '3k7w', '2pf4', '5dcq', '4xvp', '3dw8', '2ie3', '1b3u', '4xl5', '2pkg', '2npp', '2iae', '3fga', '3k7v'}	0.2686119243529121	369
1694	ddi_num_655	PF01333_PF16639	59.26001901952907	{'4h13', '4i7z', '1e2z', '1cfm', '1vf5', '2e75', '4h44', '2e76', '1ctm', '2d2c', '1ewh', '4pv1', '2e74', '2jxm', '1hcz', '2zt9', '1e2v', '1e2w', '4ogq', '1ci3', '1tkw', '1q90', '1tu2', '2pcf', '4h0l'}	0.27756394755524577	576
1695	ddi_num_6056	PF13428_PF14559	59.06275062656643	{'2pl2'}	0.22023713192970387	26
1696	ddi_num_6141	PF17217_PF00791	58.873474059376065	{'3g5b'}	0.4081861611735278	235
1697	ddi_num_234	PF00583_PF10394	58.74942557442558	{'4psw', '4psx', '1bob'}	0.2575444174373709	391
1698	ddi_num_1092	PF07654_PF00993	58.702899976427354	{'1hdm', '1a6a', '4x5x', '1fne', '1jwm', '1i3r', '3qib', '3c5j', '4z7u', '1ieb', '1dlh', '3qxa', '3pgc', '1ktd', '1h15', '1uvq', '2fse', '3rdt', '4mcz', '4y19', '3l6f', '1iao', '2bc4', '4x5w', '5v4n', '4mcy', '4h1l', '2seb', '1kt2', '3o6f', '4i5b', '1k8i', '2g9h', '2ipk', '4h25', '2icw', '4fqx', '3c60', '4h26', '3lqz', '1d5z', '1klu', '4mdj', '3qiu', '4p2q', '4ov5', '4md0', '3s4s', '3pdo', '1seb'…	0.24007641100754926	519
1699	ddi_num_436	PF00128_PF00686	58.5104866398808	{'1ciu', '1v3l', '2dij', '4cgt', '1kck', '3wms', '5cgt', '4jcm', '1ukt', '1tcm', '1i75', '1cgx', '1cgt', '1cxh', '3bmw', '1eo7', '1cgu', '1cxk', '1eo5', '1dtu', '1v3j', '8cgt', '1cxi', '3bmv', '1ded', '2cxg', '1uks', '1cgv', '1d7f', '7cgt', '1cdg', '1qho', '1a47', '1v3m', '1pj9', '1cyg', '1pez', '1kcl', '9cgt', '3cgt', '1ot2', '1cxf', '1cgw', '1ot1', '1cxl', '4jcl', '6cgt', '1ukq', '1cgy', '1d3c'…	0.10758006912605138	408
1700	ddi_num_2059	PF01414_PF07657	58.311964810487716	{'5mw5', '5mwf', '4cbz', '5uk5', '4xbm', '4xlw', '4cc0', '5mw7', '5mvx', '4cc1', '4xl1'}	0.2333029884637597	180
1701	ddi_num_596	PF12796_PF04960	58.09300636544203	{'5uqe'}	0.19670444756813835	26
1703	ddi_num_1131	PF08205_PF00047	57.86503825631733	{'4lp5', '4ybh', '4lp4', '3cjj', '4of5', '4oi7', '4ofv', '4p2y', '4oi8'}	0.16152850531606286	59
1704	ddi_num_3795	PF00059_PF00092	57.75992063492063	{'1ijk', '1v7p', '1uex', '1u0o', '1u0n'}	0.1369401973649269	481
1706	ddi_num_612	PF12796_PF01833	57.69116734184089	{'2fo1'}	0.14969867390444036	71
1707	ddi_num_782	PF01400_PF00629	57.62431508094335	{'4gwm'}	0.17411369905336946	119
1709	ddi_num_570	PF00023_PF00069	57.284890883110684	{'3zu7'}	0.10788305825142472	58
1710	ddi_num_2537	PF07840_PF00392	57.228935401502355	{'4p9u', '1e2x', '1hw2', '5dv5', '1h9t', '4pdk', '1hw1', '1h9g', '5xgf', '4p96'}	0.2752746532890851	306
1711	ddi_num_4925	PF08083_PF10597	57.16423716838575	{'5lj3', '5wsg', '3jb9', '3jcm', '5mps', '5gan', '5mq0', '5gmk'}	0.3296716428077478	83
1712	ddi_num_2878	PF16489_PF02793	56.90624649447069	{'4dlq', '4dlo'}	0.16971172919713706	160
1713	ddi_num_33	PF04419_PF12907	56.878261569827615	{'1wvk'}	0.3607061099311384	46
1714	ddi_num_2102	PF09183_PF01472	56.66666666666667	{'2cx0', '3d79', '2cx1', '1zs7', '1q7h'}	0.19920901215107056	141
1715	ddi_num_2169	PF13204_PF16586	56.60714285714285	{'4n0r'}	0.35526491730554943	200
1716	ddi_num_4395	PF12912_PF12913	56.45	{'3m1u'}	0.17157380777506512	217
1717	ddi_num_2572	PF14680_PF14676	56.39068119053442	{'3s4z', '3s51', '3s4w'}	0.14617052411670314	288
1718	ddi_num_3738	PF03731_PF02037	56.18231760640882	{'1jeq'}	0.17772742580735645	58
1719	ddi_num_3931	PF01047_PF00480	56.17624534546732	{'4ija'}	0.1381093177941314	27
1720	ddi_num_3195	PF02518_PF09239	56.161744608825046	{'1z5c', '1z5a', '1mu5', '1z5b', '1mx0', '1z59', '2zbk', '2q2e', '2hkj'}	0.2027459224908036	265
1721	ddi_num_2099	PF09118_PF01344	56.06666666666668	{'2eib', '1goh', '5c92', '1t2x', '2eid', '1gog', '1gof', '2jkx', '2eic', '2wq8', '2vz1', '2eie', '1k3i', '2vz3', '5c86'}	0.28751397862641503	76
1722	ddi_num_1191	PF16593_PF16592	55.8	{'4cmq', '5fw1', '5fq5', '4cmp', '4zt9', '5fw3', '5b2s', '5b2t', '5b2r', '4zt0', '4un5', '4un3', '5f9r', '4oo8', '5fw2', '5vw1', '5xbl', '4un4'}	0.07977376761100086	204
1723	ddi_num_2097	PF09094_PF03065	55.75	{'1k1x', '1k1y', '1k1w'}	0.12629166666344652	506
1724	ddi_num_5424	PF01138_PF00575	55.71547619047618	{'3l7z', '2ba0'}	0.2558955492251261	102
1725	ddi_num_3618	PF01348_PF00078	55.661194361194354	{'5g2x'}	0.1962710457195688	107
1726	ddi_num_628	PF03861_PF08376	55.53333333333334	{'4akk'}	0.2039972750179181	138
1727	ddi_num_4331	PF00877_PF12914	55.41666666666667	{'3m1u'}	0.3085455594308689	72
1728	ddi_num_5400	PF11648_PF04851	55.388449463985786	{'4bpb', '4gl2', '5jb2', '5jaj', '5jbj'}	0.16386270608924292	188
1729	ddi_num_2810	PF02971_PF04961	55.300666259370544	{'2pfd'}	0.16632645684045105	40
1730	ddi_num_4874	PF00481_PF00069	55.211313989589996	{'3ujg'}	0.10935376432257636	266
1731	ddi_num_91	PF07677_PF01821	55.20276378136784	{'5jpn', '3pvm', '3prx', '5hce', '4fxk', '5jpm', '3kls', '2a73', '5hcc', '5hcd', '2b39', '5i5k', '3cu7', '4fxg', '3km9'}	0.2482521698636529	202
1733	ddi_num_3487	PF00219_PF07648	55.109042456175295	{'3tjq'}	0.2829967972745878	85
1734	ddi_num_3162	PF00625_PF00018	54.81061581206954	{'1kjw', '1jxo', '1jxm'}	0.2902073681585763	56
1735	ddi_num_389	PF00731_PF01259	54.7709176781815	{'4ja0', '2h31'}	0.19224318390749426	205
1736	ddi_num_2094	PF08953_PF00400	54.721728778430546	{'4ozu', '2b4e', '2aq5'}	0.2675791278627125	272
1737	ddi_num_797	PF08442_PF02629	54.71631219022523	{'2nua', '1jkj', '3ufx', '2nu6', '2nu7', '1jll', '2nu9', '1scu'}	0.1534899852715781	204
1738	ddi_num_4697	PF00169_PF07714	54.708799409001855	{'4y93'}	0.3804331690078722	58
1739	ddi_num_609	PF12796_PF00018	54.646617136676255	{'3ehr', '3ehq', '4a63', '1ycs'}	0.23771027228217576	57
1740	ddi_num_2670	PF09379_PF16511	54.39453700958777	{'3ivf', '2kma'}	0.3656501767187038	92
1741	ddi_num_3639	PF16453_PF01369	54.317438173164085	{'4c0a'}	0.2838805235727533	207
1742	ddi_num_419	PF05426_PF07940	54.147619047619045	{'4ojz', '4nei', '4ok2', '4ok4'}	0.10186233337394572	181
1743	ddi_num_3683	PF00013_PF01138	54.13809523809522	{'4nbq', '4am3', '3u1k'}	0.3676533891079171	230
1744	ddi_num_912	PF10456_PF00787	54.088166016766145	{'3dyt', '2raj', '3dyu', '2rak', '4akv', '2rai'}	0.1492642396552857	442
1745	ddi_num_4891	PF17177_PF16953	54.06631849936723	{'5ft9', '4g25', '5diz', '4g26', '4g23', '4g24'}	0.1837880787702976	451
1746	ddi_num_4580	PF05524_PF00358	54.01515151515152	{'2mp0'}	0.1758694192431474	143
1747	ddi_num_4901	PF05239_PF03967	54.0	{'1dxr', '1dv6', '1rgn', '2rcr', '4rcr', '2uxj', '2uws', '5v33', '2gnu', '1jh0', '2uxk', '1z9k', '5m7l', '4ac5', '4in7', '1e14', '1ogv', '2j8c', '7prc', '2hj6', '2hhk', '1rvj', '2x5u', '2boz', '4cas', '3d38', '1rzz', '4tqq', '1qov', '4lwy', '2uxm', '4hbh', '4hbj', '2j8d', '1z9j', '1vrn', '2wjn', '1r2c', '2hg3', '4in5', '1yst', '3t6d', '2x5v', '1rqk', '3wmm', '1prc', '2bns', '1s00', '3dts', '2uxl'…	0.1583053882618311	130
1748	ddi_num_4452	PF03068_PF08527	53.66743322845522	{'1wd9', '5n0m', '4n20', '4n2f', '3apm', '4n24', '3b1t', '4n26', '4n2d', '4n2e', '4x8g', '4n2k', '4n2h', '4n25', '2dey', '2dw5', '5hp5', '4n2a', '4n2m', '1wda', '4n2i', '4dkt', '4n2c', '2dew', '4n2g', '5n1b', '4n2l', '4n2b', '5n0y', '4n2n', '4n22', '2dex', '3apn', '4x8c', '4n28', '3b1u', '5n0z', '1wd8'}	0.18280572966143452	743
1749	ddi_num_4047	PF10119_PF13847	53.66666666666667	{'5dpd', '5dnk', '5dpl', '5doo', '5do0'}	0.14965549282598273	315
1751	ddi_num_4804	PF00069_PF08515	53.374317976182205	{'1ias', '3kcf', '1b6c', '3faa', '2x7o', '3h9r'}	0.24314441948242055	329
1752	ddi_num_2153	PF11958_PF16871	53.35555555555555	{'4qhx', '4qhw'}	0.2094761280407416	931
1753	ddi_num_2260	PF00563_PF10388	53.188344988344994	{'2bas'}	0.14343802233245473	350
1754	ddi_num_2139	PF11844_PF00148	53.09476634476634	{'3min', '5koh', '2min', '1m34', '1n2c', '4nd8', '1g20', '1h1l', '1m1y', '3u7q', '1g21', '1l5h', '5cx1', '4wna', '2afi', '1m1n', '1qh8', '1fp4', '4xpi', '2afh', '5bvg', '4wzb', '1qh1', '4tku', '1qgu', '5bvh', '5koj', '4wza', '4tkv', '3k1a'}	0.2447949549438884	566
1755	ddi_num_2695	PF00498_PF16183	52.97216175721361	{'5djo', '4egx'}	0.2570896120387053	270
1756	ddi_num_3460	PF07679_PF13855	52.87140118729411	{'3zyi', '4rca', '2id5', '4y61', '3zyo', '4pbv', '3zyj'}	0.4171594244557909	249
1757	ddi_num_1535	PF00115_PF02433	52.8550675191602	{'3mk7', '5djq'}	0.2860658966244642	951
1758	ddi_num_3816	PF00151_PF01477	52.84830771565235	{'1eth', '2ppl', '1w52', '2oxe'}	0.14819494605518208	140
1759	ddi_num_627	PF13857_PF00069	52.810941334977855	{'4oav', '4o1o', '3zuv', '4o1p'}	0.1755287906267227	182
1760	ddi_num_3817	PF03893_PF01764	52.743498272910365	{'4jei', '4dyh', '4gwl', '1dt3', '3o0d', '4zgb', '4gi1', '4ghw', '1ein', '4glb', '1du4', '1dte', '4ea6', '5ap9', '4kjx', '4n8s', '4s0x', '1dt5', '5ch8', '4flf', '4gbg', '1tib', '1gt6'}	0.241246583924098	383
1761	ddi_num_4104	PF02391_PF02597	52.64285714285714	{'2q5w', '5mpo', '3bii', '1fma', '1fm0', '1nvi', '2qie', '3rpf'}	0.21392725795570688	131
1762	ddi_num_1263	PF00571_PF07085	52.33632478632479	{'3l31', '3l2b'}	0.19837357028665276	43
1763	ddi_num_1820	PF08503_PF00132	52.280952380952385	{'3cj8', '3r8y'}	0.44804472991023936	140
1764	ddi_num_6221	PF05181_PF01286	52.1856794178884	{'1d4u', '1xpa'}	0.3515558251413859	155
1765	ddi_num_3350	PF01230_PF16278	52.12063492063493	{'3szq', '4xba', '4ykl', '3spd', '3sp4', '3spl'}	0.24275802898091364	282
1766	ddi_num_3121	PF14834_PF13417	52.08327228327229	{'4jbb', '4isd', '4mp4'}	0.24559904567085575	470
1767	ddi_num_2478	PF02732_PF14520	51.498845598845605	{'2bgw'}	0.18639083061894	40
1769	ddi_num_3837	PF02190_PF03226	51.378706711845474	{'5v3o', '4tz4', '4ci3', '5hxb', '4ci2', '5fqd', '4ci1'}	0.14294324661733587	202
1770	ddi_num_6229	PF13894_PF13909	51.323809523809516	{'5t00'}	0.3094313738723769	20
1771	ddi_num_4334	PF06816_PF07684	51.240630461584075	{'2oo4', '3l95', '5czv', '3i08', '5czx', '4zlp', '3eto'}	0.4460047124204072	546
1772	ddi_num_4240	PF06455_PF00662	51.204505761155424	{'5ldx', '5lc5', '5lnk', '5ldw'}	0.1576906827691737	97
1773	ddi_num_1253	PF00942_PF00759	51.03174603174603	{'3tf4', '1kfg', '1tf4', '4tf4', '1js4', '2xfg', '1k72', '1g87', '1ga2'}	0.14855765377762864	99
1774	ddi_num_2518	PF12937_PF04300	50.6971806851305	{'3wso'}	0.3368088353102914	13
1775	ddi_num_5965	PF00382_PF08271	50.65730935730937	{'5fz5', '5fyw'}	0.35732040827445405	21
1778	ddi_num_3488	PF00219_PF00086	50.39963067052536	{'2dsq', '2dsr'}	0.2658506074128096	85
1779	ddi_num_2982	PF00534_PF00862	50.306405602780245	{'3s28', '4rbn', '3s29', '3s27'}	0.147593244071265	639
1780	ddi_num_1057	PF00779_PF00169	50.28692953426828	{'4y93', '1b55', '2z0p', '1bwn', '2lul', '1btk', '4y94'}	0.2058031398421261	267
1781	ddi_num_3118	PF14497_PF13409	50.17929292929293	{'4n0v', '1e6b', '3lg6', '3n5o'}	0.2326935465305161	212
1782	ddi_num_2974	PF09137_PF00723	50.16190476190476	{'1lf9', '1ug9', '1lf6', '1ulv'}	0.08649757542028681	483
1783	ddi_num_1892	PF01180_PF14691	50.1350514472338	{'1h7x', '1gt8', '1h7w', '1gth', '1gte'}	0.2965660124933545	154
1784	ddi_num_889	PF03484_PF01409	50.12080745341615	{'4tva', '2aly', '2akw', '3pco', '1pys', '3hfz', '3teh', '4p71', '4p74', '2rhq', '4p75', '1b7y', '3l4g', '4p72', '2iy5', '2rhs', '1eiy', '1b70', '1jjc', '4p73', '2amc'}	0.1454222508081624	229
1785	ddi_num_1111	PF00130_PF00169	50.076192412294006	{'3ky9'}	0.14461433245602828	25
1786	ddi_num_1221	PF08763_PF16905	49.879315484149615	{'5gjv', '5gjw'}	0.27763190298339885	162
1787	ddi_num_4945	PF08606_PF04564	49.796830738776514	{'5wsg', '5lj5', '3jb9', '5mqf', '5mq0', '5gmk'}	0.3705347907825986	257
1788	ddi_num_1248	PF00553_PF00150	49.77729053692972	{'3ndz', '3ndy'}	0.13267362418443313	202
1790	ddi_num_1235	PF02262_PF02761	49.549333111861905	{'3vrp', '3buo', '3buw', '1yvh', '3vrr', '5hl0', '5hkz', '3bux', '2cbl', '3bun', '3zni', '4a4c', '3vgo', '4gpl', '3op0', '5axi', '5hkx', '3vrn', '3ob1', '4a4b', '3bum', '5hky', '3pfv', '3ob2', '3vro', '1b47', '1fbv', '5j3x', '3plf', '3vrq', '5hkw'}	0.2119710181236064	465
1791	ddi_num_3354	PF00010_PF00989	49.51578673014514	{'5sy7', '4zph', '5sy5', '5v0l', '5nj8', '4zqd', '4f3l'}	0.3337361870580613	309
1792	ddi_num_2696	PF00498_PF00169	49.15735870697182	{'3fm8', '3mdb'}	0.2388122119841793	75
1793	ddi_num_5018	PF00381_PF00358	49.08217893217893	{'1ggr'}	0.2393800540148101	256
1794	ddi_num_645	PF02558_PF02317	49.0	{'1bg6'}	0.23999431240212865	183
1795	ddi_num_4320	PF03031_PF00240	48.5494767372436	{'3shq'}	0.2429703009184308	53
1796	ddi_num_4813	PF07714_PF08515	48.42669731945771	{'3mdy', '4c02'}	0.27020932769412953	197
1797	ddi_num_1143	PF12265_PF00400	48.37113997113997	{'5fxy', '3cfv', '3cfs', '2yba', '3c9c', '3gfc', '4pc0', '2xyi', '3c99', '4r7a', '4xyi', '4pby', '4pbz', '2xu7', '2yb8', '4xyh'}	0.20303397460054168	351
1798	ddi_num_1786	PF02085_PF14522	48.328246753246745	{'1z1n'}	0.2350233627182855	69
1799	ddi_num_1747	PF13442_PF13360	48.16666666666666	{'1kv9', '1kb0', '1yiq'}	0.20744034725557575	85
1800	ddi_num_2628	PF13247_PF09163	48.05430765503368	{'1kqg', '1kqf'}	0.38074699772801535	51
1801	ddi_num_4466	PF00024_PF14295	48.0	{'2yio', '2yil', '2yip'}	0.20789969307924333	110
1802	ddi_num_540	PF12895_PF13414	47.92777777777778	{'2q7f'}	0.2210342897720196	270
1803	ddi_num_1256	PF02018_PF02927	47.84375712007291	{'3k4z'}	0.17758720383683513	50
1804	ddi_num_462	PF02883_PF09066	47.841752818119744	{'1e42', '2g30', '3h1z', '2iv8', '3hs9', '2iv9'}	0.2490075719101613	148
1805	ddi_num_2527	PF00754_PF04616	47.8281746031746	{'5msx'}	0.13851814130937146	165
1807	ddi_num_2459	PF01404_PF00041	47.659298693073424	{'4bk4'}	0.2867512240347181	17
1808	ddi_num_5775	PF12913_PF12914	47.65000000000001	{'3m1u'}	0.2534582301562263	82
1809	ddi_num_2397	PF00008_PF00084	47.60016760518471	{'4csy', '4c16'}	0.2241415191906467	23
1810	ddi_num_1110	PF00130_PF00168	47.57317239720562	{'5ue8'}	0.2716099242705033	92
1811	ddi_num_1695	PF02727_PF09248	47.56666666666667	{'1w7c', '1rky', '1n9e'}	0.22174228525745107	14
1812	ddi_num_4503	PF13426_PF00027	47.41812169681757	{'4llo'}	0.20496400769203765	73
1813	ddi_num_4898	PF01011_PF13570	47.0	{'3hxj'}	0.2370917519712121	126
1814	ddi_num_2956	PF14883_PF01522	47.0	{'4f9j', '4f9d'}	0.15373131847490384	91
1815	ddi_num_2687	PF01839_PF13517	46.99999999999999	{'3nig', '3t3m', '2vdq', '2vdm', '4z7n', '3ze2', '3fcu', '5hdb', '3zdy', '3t3p', '2vdn', '3ze1', '3zdx', '3ze0', '4z7q', '2vdr', '2vdl', '3zdz', '1tye', '4z7o', '3nif', '2vdk', '3nid'}	0.3057831774776761	151
1817	ddi_num_3277	PF00045_PF00413	46.86666666666667	{'1fbl', '1ck7', '4auo', '2clt', '4g0d', '1gxd', '4fu4', '4fvl', '1su3'}	0.37657461324847497	361
1818	ddi_num_2567	PF14679_PF14675	46.86038040906461	{'3s4z', '3s51', '3s4w'}	0.1419348630174873	228
1819	ddi_num_242	PF00330_PF06434	46.77674431472342	{'1l5j'}	0.1981834589588512	366
1820	ddi_num_6210	PF00400_PF16300	46.7699494949495	{'4ozu', '2b4e', '2aq5'}	0.3443909480436801	95
1821	ddi_num_2439	PF01223_PF01663	46.56022563918343	{'4gty', '5hrt', '4zg9', '4gtw', '3nkm', '5dlv', '2xrg', '5l0e', '5l0b', '5dlt', '4gtx', '5inh', '5ijs', '4b56', '5l0k', '5lqq', '4zga', '5dlw', '5lia', '4gtz'}	0.2250715415525773	310
1822	ddi_num_201	PF05270_PF09206	46.40186252602875	{'1wd3', '2d43', '2d44', '1wd4'}	0.23576163138204745	226
1823	ddi_num_2098	PF09095_PF03065	46.33333333333334	{'1k1x', '1k1y', '1k1w'}	0.06992271904208801	128
1824	ddi_num_4366	PF01909_PF10421	46.26817846755928	{'4ig8', '4rwn', '4rwq', '4rwp', '4rwo'}	0.16296328452841047	291
1826	ddi_num_2163	PF12408_PF02502	46.07851398782367	{'2ppw', '3c5y', '4u8f', '3ono', '4u8e'}	0.5070688737124043	321
1827	ddi_num_4833	PF03726_PF01138	45.99999999999999	{'4nbq', '3h1c', '4aim', '4am3', '1e3p', '3u1k', '3cdi', '3gcm'}	0.1349537311792753	134
1828	ddi_num_3242	PF00632_PF00397	45.9753359848131	{'4lcd', '5tj7', '3olm'}	0.16726294076641507	186
1829	ddi_num_2568	PF14679_PF14676	45.95402131906375	{'3s4z', '3s51', '3s4w'}	0.2863001461283129	246
1830	ddi_num_2199	PF17127_PF13905	45.88813131313131	{'4yod'}	0.1431093258115977	53
1831	ddi_num_4456	PF08527_PF08526	45.850047901615675	{'1wd9', '5n0m', '4n20', '4n2f', '3apm', '4n24', '3b1t', '4n26', '4n2d', '4n2e', '4x8g', '4n2k', '4n2h', '4n25', '2dey', '2dw5', '5hp5', '4n2a', '4n2m', '4dkt', '4n2i', '1wda', '4n2c', '2dew', '4n2g', '5n1b', '4n2l', '4n2b', '5n0y', '4n2n', '4n22', '2dex', '3apn', '4n28', '3b1u', '5n0z', '1wd8'}	0.3332598693115467	142
1833	ddi_num_3909	PF07476_PF05034	45.719047619047615	{'1kkr', '1kko', '3zvi', '1kcz', '1kd0', '3zvh'}	0.23598707958291024	853
1836	ddi_num_3887	PF02278_PF09093	45.23488523000907	{'2q1f', '1hn0'}	0.09722342325169664	470
1837	ddi_num_1788	PF02239_PF13442	45.2096874469558	{'1n90', '1h9y', '1hj4', '1dy7', '1hcm', '1n15', '1h9x', '1hzu', '1nir', '1hj5', '1bl9', '1e2r', '1qks', '1hj3', '1n50', '1aom', '1aoq', '1aof', '1gq1', '1hzv', '1nno', '1gjq'}	0.16402321140753928	304
1839	ddi_num_3310	PF00633_PF02132	45.120621285466264	{'4o6o', '3vdp'}	0.3151079323816589	31
1840	ddi_num_5792	PF04542_PF13490	45.02272727272727	{'2z2s'}	0.23592542139206726	74
1841	ddi_num_2566	PF14679_PF14680	45.00236877794283	{'3s4z', '3s51'}	0.18903516118911276	31
1842	ddi_num_5913	PF02078_PF02750	44.92547158356746	{'1auv', '1i7l', '1pk8', '1i7n', '2p0a', '1px2', '1aux'}	0.32755622291261943	650
1843	ddi_num_1239	PF02761_PF02762	44.797079512595246	{'3vrp', '3buo', '3buw', '1yvh', '3vrr', '5hl0', '5hkz', '3bux', '2cbl', '3bun', '3zni', '4a4c', '3vgo', '3op0', '4gpl', '5hkx', '5axi', '3vrn', '3ob1', '4a4b', '3bum', '5hky', '3pfv', '3ob2', '3vro', '1b47', '1fbv', '5j3x', '3plf', '3vrq', '5hkw'}	0.3557801585135071	314
1845	ddi_num_3897	PF01476_PF00877	44.76666666666666	{'4xcm'}	0.20702854845754626	134
1846	ddi_num_1864	PF13486_PF13484	44.693742017879934	{'4ur1', '4ur3', '4uqu', '4ur0', '4ur2'}	0.1281372479304309	261
1847	ddi_num_6065	PF07514_PF07515	44.68571428571428	{'3kq5'}	0.10166632399498478	960
1848	ddi_num_2765	PF16539_PF16548	44.68271581359817	{'3w1e'}	0.16258016988159707	22
1849	ddi_num_1369	PF06483_PF00704	44.59914120966753	{'4txg'}	0.16269557907921467	494
1850	ddi_num_2080	PF07159_PF05994	44.5677390453984	{'4n78', '3p8c'}	0.09336457623562744	315
1851	ddi_num_2569	PF14679_PF14678	44.36401519750557	{'3s4z', '3s51', '3s4w'}	0.1707833319961842	155
1852	ddi_num_4396	PF12912_PF12914	44.00000000000001	{'3m1u'}	0.16997560656753047	42
1853	ddi_num_6223	PF05658_PF05662	44.0	{'2yo1', '1p9h', '2yo3'}	0.3520992328853725	49
1854	ddi_num_993	PF00653_PF13920	43.88333333333334	{'3t6p'}	0.22177217915292247	85
1855	ddi_num_1643	PF01467_PF00293	43.880158730158726	{'2qjo', '2r5w', '2qjt'}	0.20240742901082853	282
1856	ddi_num_2213	PF01935_PF09378	43.83333333333333	{'4d2i'}	0.10652869913567996	24
1857	ddi_num_856	PF03797_PF00657	43.20043290043291	{'3kvn'}	0.06542713813956272	186
1858	ddi_num_2182	PF14734_PF14848	43.12652625152624	{'4fmr'}	0.1807301448971745	174
1859	ddi_num_1236	PF02262_PF02762	43.08327127188655	{'3vrp', '3buo', '3buw', '1yvh', '3vrr', '5hl0', '5hkz', '3bux', '2cbl', '3bun', '3zni', '4a4c', '3vgo', '3op0', '4gpl', '5hkx', '5axi', '3vrn', '3ob1', '4a4b', '3bum', '5hky', '3pfv', '3ob2', '3vro', '1b47', '1fbv', '5j3x', '3plf', '3vrq', '5hkw'}	0.2604274543992214	491
1860	ddi_num_1874	PF00610_PF00617	43.05073968525317	{'4f7z', '2byv'}	0.2451756592685636	42
1861	ddi_num_2698	PF00498_PF00486	42.94209956709956	{'2ff4'}	0.2179424805989816	29
1862	ddi_num_3699	PF17214_PF16661	42.811904761904756	{'3af6', '3af5', '2xr1', '2ycb'}	0.18637666026838906	73
1863	ddi_num_2975	PF00462_PF07992	42.761044186683115	{'2x8h', '2x8g', '3h4k', '2x8c', '2v6o', '2x99', '4la1'}	0.17535458523509695	60
1864	ddi_num_2404	PF07974_PF07965	42.62258469096493	{'4cak'}	0.3708871179668721	142
1865	ddi_num_2219	PF06337_PF14836	42.54065238620826	{'3jyu', '4mel'}	0.21064236029721045	69
1866	ddi_num_5904	PF00084_PF00089	42.47976190476192	{'4djz', '4j1y', '1gpz', '2xwb', '5o32', '4igd', '2qy0', '1q3x', '1zjk', '5jpm', '4kkd', '3gov', '1elv', '2ok5', '1md8', '1md7', '4fxg', '3hs0', '3tvj'}	0.2166497515309603	492
1867	ddi_num_5749	PF03925_PF17206	42.42751234580918	{'3fmt'}	0.2493899141514709	116
1868	ddi_num_2166	PF12969_PF12970	42.36419968919969	{'3kd4'}	0.10710884594147656	116
1869	ddi_num_2485	PF07749_PF07912	42.362218023520214	{'2c0f', '2c0e', '2qc7', '1ovn', '2c1y', '2c0g'}	0.3406944307366057	100
1870	ddi_num_4005	PF16499_PF00652	42.332393191603714	{'3a23', '3a21', '3a22'}	0.21926743944125726	162
1871	ddi_num_4455	PF08063_PF00645	42.31666666666667	{'4opx', '4oqb', '4dqy', '4oqa'}	0.29679196603205976	24
1872	ddi_num_3585	PF08709_PF01365	42.31104766193707	{'4i0y', '4i7i'}	0.08861885356604568	23
1873	ddi_num_2640	PF14691_PF01645	42.136478829183055	{'2vdc'}	0.2529148758705759	122
1874	ddi_num_4883	PF08321_PF00515	42.09619983028462	{'5jjt'}	0.27698373586913233	62
1875	ddi_num_2764	PF16538_PF16548	42.0655462184874	{'3w1e'}	0.19256860526429004	113
1876	ddi_num_1411	PF16114_PF00549	42.02070891840268	{'3mwe', '3pff', '3mwd'}	0.2798714330007801	209
1877	ddi_num_1662	PF00431_PF00084	41.944014447884406	{'4aqb', '4lot', '4los'}	0.17557194052889785	42
1878	ddi_num_954	PF13229_PF12708	41.91782245532246	{'2pyh'}	0.1160988812858994	281
1879	ddi_num_2374	PF08207_PF01287	41.90664671585724	{'1xtd', '1iz6', '5dlq'}	0.4911115870029378	134
1880	ddi_num_3165	PF05419_PF16416	41.628968253968246	{'1y6i', '4xkb', '1z3y', '4xkc', '1z3x'}	0.1995837095847665	155
1881	ddi_num_4801	PF00069_PF00536	41.602974889021404	{'3tac'}	0.23424797665238584	137
1882	ddi_num_5905	PF00084_PF07686	41.51491654978425	{'3iu3'}	0.2717604638092588	164
1883	ddi_num_2621	PF00037_PF04432	41.466555666555664	{'4ci0', '4omf'}	0.14637440361389642	117
1885	ddi_num_3268	PF03451_PF00400	41.41666666666666	{'4ci8'}	0.20090885277680115	409
1886	ddi_num_4926	PF08083_PF10596	41.360022832086564	{'5lj3', '5wsg', '3jb9', '5mps', '5mq0', '5gmk'}	0.38918215143068413	140
1887	ddi_num_481	PF01979_PF02729	41.213094029900105	{'3d6n', '4bjh'}	0.15616431651684162	68
1888	ddi_num_5715	PF12931_PF00400	41.18431674255843	{'3mzk'}	0.1832662545501048	74
1889	ddi_num_5119	PF00618_PF00621	41.108378385339606	{'1xdv', '1xd4', '3ksy'}	0.2484962415167956	112
1890	ddi_num_515	PF13193_PF00551	41.0	{'5es8'}	0.1911623745813889	25
1891	ddi_num_480	PF01979_PF00185	40.9838597385717	{'3d6n', '4bjh'}	0.2289044468227795	114
1892	ddi_num_2763	PF16538_PF16539	40.685216941641094	{'3w1e'}	0.13657178526408145	65
1893	ddi_num_471	PF01425_PF02682	40.64943389943391	{'5i8i'}	0.2819116944001411	161
1894	ddi_num_4649	PF03572_PF11918	40.414682539682545	{'1j7x'}	0.15526634671408532	467
1897	ddi_num_3889	PF09092_PF09093	40.176086383516726	{'2q1f', '1hn0'}	0.09602310520012328	513
1899	ddi_num_3011	PF02837_PF11721	40.10238095238096	{'5uj6'}	0.13051945190697958	201
1900	ddi_num_4957	PF12134_PF10596	40.076715232243096	{'5lj3', '5wsg', '3zef', '5mps', '5mq0', '5gmk'}	0.5305808474091436	153
1901	ddi_num_204	PF00561_PF12697	40.0	{'5cml'}	0.2351325098106048	52
1902	ddi_num_5651	PF16770_PF16771	40.0	{'3t7i', '3t7k', '3t7j'}	0.1620182249817844	201
1903	ddi_num_2115	PF09313_PF03848	39.55	{'3m70'}	0.23074355807372476	41
1904	ddi_num_5638	PF10598_PF10596	39.51173064283631	{'5lj3', '5wsg', '3jb9', '5gap', '3zef', '5gan', '3jcm'}	0.3196648980017528	27
1905	ddi_num_4417	PF00185_PF02748	39.41666666666666	{'7at1', '4kh1', '4kgx', '4kgv', '4f04', '4kh0', '1acm', '8atc', '3mpu', '2ipo', '1tth', '2hse', '1d09', '4e2f', '1xjw', '1r0b', '2h3e', '1at1', '1q95', '4kgz', '2a0f', '8at1', '1f1b', '2at1'}	0.17663999800701802	111
1906	ddi_num_1037	PF16589_PF11411	39.33659207411948	{'3ii6'}	0.4206214073766277	26
1907	ddi_num_4607	PF00413_PF08548	39.333333333333336	{'1sat', '3hda', '4i35', '1g9k', '5d7w', '1k7q', '1k7g', '3hbv', '3hb2', '1go7', '1o0t', '1srp', '1k7i', '1smp', '1om8', '1om6', '1o0q', '1om7', '1go8', '1h71', '1af0', '3hbu', '1omj'}	0.09601578719588057	263
1908	ddi_num_4595	PF01364_PF08126	39.33333333333333	{'4ief'}	0.07083904292809849	496
1909	ddi_num_2187	PF16332_PF07940	39.163888888888884	{'3afl', '3a0o'}	0.12132447138316264	460
1910	ddi_num_667	PF12924_PF02177	39.117711796227475	{'3ktm', '4pwq'}	0.3903226858620593	337
1911	ddi_num_6228	PF00096_PF13909	39.00000000000001	{'4f2j', '5t00', '5t0u', '5kkq'}	0.3294442152585476	25
1912	ddi_num_4561	PF00595_PF00536	38.89150689671001	{'3k1r', '5f3x'}	0.2345197812495721	95
1913	ddi_num_1160	PF08332_PF00069	38.890687342566146	{'3soa'}	0.2879802289089113	55
1914	ddi_num_2968	PF08335_PF03710	38.7891088358197	{'3k7d', '1v4a'}	0.08968281970534925	560
1915	ddi_num_1891	PF10418_PF07992	38.609742253192	{'4ylf', '5jfc', '5jca', '4yry'}	0.21421524166090786	272
1916	ddi_num_6225	PF11724_PF08000	38.5	{'3b77'}	0.2664259220978755	185
1917	ddi_num_1043	PF00439_PF06001	38.470679582657965	{'5i8b', '4n4f', '4bhw', '5lkz', '5i8g', '5lku', '5u7g', '5lkx', '5lkt', '4n3w'}	0.5538785802319792	66
1918	ddi_num_3700	PF14714_PF01926	38.466666666666654	{'5dn8', '4dcv', '2hjg', '4dct', '3j8g', '4dcu', '1mky', '4dcs'}	0.18290429976795006	353
1919	ddi_num_4796	PF00069_PF00581	38.4666265597148	{'3tg1'}	0.16447561409726916	154
1920	ddi_num_4856	PF07244_PF08479	38.464754689754685	{'2x8x', '3mc9', '3mc8'}	0.2092615996040223	245
1921	ddi_num_2096	PF09094_PF09095	38.33333333333333	{'1k1x', '1k1y', '1k1w'}	0.100685319259833	391
1922	ddi_num_140	PF13500_PF00202	38.301864801864795	{'4a0f', '4a0g', '4a0r', '4a0h'}	0.2685487949567762	51
1923	ddi_num_5427	PF00929_PF01336	38.3	{'5fkv'}	0.21638593701466255	62
1924	ddi_num_3204	PF13589_PF07496	38.23225916324607	{'5ix1', '5ix2'}	0.24044083724469315	48
1925	ddi_num_259	PF01842_PF00351	38.214195174046175	{'2phm', '5egq', '5fgj', '1phz', '5den'}	0.2192755380823532	381
1926	ddi_num_5662	PF00078_PF06817	38.162637362637355	{'5cym', '4rw4', '2ykm', '5j2m', '3i0r', '4rw6', '5j2p', '5i3u', '4b3q', '2opq', '3jyt', '3lp2', '3klg', '2ops', '4ncg', '3tam', '4i2p', '1c0t', '3lak', '1rt2', '1hpz', '5hlf', '2i5j', '5d3g', '1s1x', '2rki', '3qo9', '2ic3', '1lwe', '1hqu', '1dtt', '4o4g', '1ikv', '4r5p', '2iaj', '2hnd', '1ep4', '1j5o', '5j1e', '1n6q', '1suq', '2vg6', '1jla', '5j2n', '1uwb', '1dlo', '1fko', '2hny', '4pqu', '1jkh'…	0.3602364051412694	220
1928	ddi_num_2307	PF13499_PF00254	37.81263813039028	{'5b8i', '4msp', '1tco'}	0.29395151205439984	135
1929	ddi_num_4819	PF16485_PF02868	37.802777777777784	{'2vqx'}	0.3717479140839255	62
1930	ddi_num_2573	PF14680_PF14677	37.74903768312745	{'3s4z', '3s51', '3s4w'}	0.13880581605048434	260
1932	ddi_num_4435	PF00870_PF07710	37.71823813805091	{'3q01', '3q05', '4mzr', '3q06', '3ts8'}	0.21911971978458775	151
1933	ddi_num_1177	PF00619_PF00931	37.635137137931	{'5juy', '1z6t', '3lqq', '2a5y', '4m9z', '4m9y', '4m9x', '5wve', '3lqr', '4m9s'}	0.16383094749484306	318
1934	ddi_num_1121	PF00168_PF17047	37.63276125821019	{'4p42'}	0.31399707051340753	330
1935	ddi_num_4509	PF00564_PF00069	37.619649600374665	{'4ic7'}	0.1773500823988495	45
1936	ddi_num_18	PF13532_PF00076	37.59764752791069	{'3tht'}	0.3314632000146759	16
1937	ddi_num_1244	PF00734_PF05199	37.5	{'4qi6', '4qi5', '4qi4', '4qi7'}	0.2968348511512481	62
1938	ddi_num_2667	PF00373_PF07714	37.46615512265296	{'2j0k', '2j0j', '2j0m'}	0.22095062428599635	140
1939	ddi_num_2622	PF00037_PF04422	37.27251914751915	{'4ci0', '4omf'}	0.21046636061580654	59
1941	ddi_num_3171	PF14323_PF16216	37.10000000000001	{'3sgg'}	0.07975136360285744	348
1942	ddi_num_887	PF03483_PF01409	37.07038716923231	{'4p74', '4p72', '4tva', '2rhs', '2rhq', '2aly', '1eiy', '4p71', '4p75', '3hfz', '3teh', '3l4g', '2akw', '1b70', '1b7y', '1jjc', '3pco', '2amc', '4p73'}	0.12258893636436133	221
1943	ddi_num_5955	PF08360_PF00440	37.05119047619047	{'1jup', '3br3', '3br5', '2g0e', '1jus', '1rkw', '1rpw', '3br0', '3br6', '3bti', '3bqz', '1jum', '1qvu', '3bt9', '2hq5', '3pm1', '3br1', '1qvt', '1jty', '3br2', '1jtx', '2gby', '1jt6', '2dtz', '1jt0', '3btc', '3btj', '3btl'}	0.2522541585247403	247
1944	ddi_num_2578	PF14677_PF14678	36.88407009927949	{'3s4z', '3s51', '3s4w'}	0.18433611489694085	134
1945	ddi_num_1658	PF00431_PF00754	36.71308744934738	{'2qqm', '4gz9', '2qqo', '2qql', '2qqk'}	0.22773138345656546	154
1946	ddi_num_6096	PF00089_PF00092	36.676981067464816	{'1rs0', '3hrz', '2xwb', '2odp', '5m6w', '2xwj', '1rrk', '1rtk', '2win', '2ok5', '2odq', '2i6q', '3hs0', '2i6s'}	0.13549685409968867	290
1947	ddi_num_1004	PF13088_PF14873	36.56356421356421	{'4fj6', '4bbw', '4q6k'}	0.221230771140058	298
1948	ddi_num_1240	PF02761_PF14447	36.533329203758505	{'4a4b', '4a4c', '3zni', '5j3x'}	0.3427963960194501	124
1949	ddi_num_2516	PF00646_PF04300	36.397985347985355	{'2e31', '2e32'}	0.23546084836149436	20
1950	ddi_num_5854	PF14689_PF14682	36.333333333333336	{'2ftk', '1f51', '1ixm'}	0.16816365739295994	183
1951	ddi_num_3685	PF00013_PF16544	36.27047473171324	{'4jvy'}	0.3511086637664779	48
1952	ddi_num_430	PF04864_PF04863	36.13258685758686	{'2hox', '2hor', '1lk9'}	0.22418997620679354	381
1953	ddi_num_2057	PF01414_PF07645	35.936279417598	{'5uk5', '4xlw', '4xl1'}	0.4928455255815788	80
1954	ddi_num_4024	PF00149_PF00515	35.87208393125476	{'5jjt'}	0.2424614030724149	17
1955	ddi_num_2241	PF00676_PF12573	35.328712598479726	{'1qs0', '2bp7'}	0.2963611462211271	368
1956	ddi_num_3625	PF00520_PF08412	35.20709145082747	{'5u6p', '5u6o'}	0.21940577627016744	99
1957	ddi_num_4418	PF02729_PF02748	35.19563492063492	{'1f1b', '1rac', '1za2', '2fzc', '1i5o', '2qgf', '7at1', '1pg5', '1rah', '4kgx', '4fyw', '2be7', '4kgv', '4kh1', '1za1', '4f04', '4kh0', '1acm', '8atc', '3mpu', '1tug', '3at1', '4fyx', '2ipo', '1r0c', '1raa', '3d7s', '1sku', '1tth', '2air', '1rae', '2hse', '5at1', '2be9', '2fzk', '1d09', '4e2f', '9atc', '1xjw', '1r0b', '2qg9', '4fyv', '2h3e', '1at1', '1tu0', '1q95', '6at1', '4kgz', '4wto', '8at1'…	0.24385233426316336	247
1958	ddi_num_4332	PF04170_PF17185	35.09548784548784	{'2z4i', '2z4h'}	0.2825776479371031	118
1959	ddi_num_3790	PF00059_PF08391	35.00530303030303	{'3g8l'}	0.19477399789561525	208
1960	ddi_num_3305	PF05345_PF10632	35.0	{'4nzj'}	0.36157226704775947	133
1961	ddi_num_6214	PF02825_PF13920	35.0	{'4qpl'}	0.31933207902585703	80
1963	ddi_num_1905	PF02281_PF14706	35.0	{'4dm0', '1mm8', '3ecp', '1muh', '1mus'}	0.4867312717013361	90
1964	ddi_num_3596	PF02022_PF00665	35.0	{'3jca', '3hpg', '3hph', '1k6y', '5u1c', '5ejk', '3f9k', '5m0r', '5cz2', '5m0q'}	0.30225004102735925	243
1965	ddi_num_6211	PF05406_PF00645	34.916666666666664	{'4opx', '4oqb', '4dqy', '4oqa'}	0.4589815141557808	40
1966	ddi_num_3634	PF08412_PF00027	34.74461749822412	{'5u6p', '5u6o'}	0.31034990725777983	46
1967	ddi_num_2905	PF13522_PF01380	34.652380952380945	{'4amv', '1jxa', '2j6h'}	0.15498849914423266	117
1968	ddi_num_2050	PF11412_PF13098	34.563095238095244	{'1jzd'}	0.17854607623460098	242
1969	ddi_num_1625	PF00525_PF00011	34.509727024726246	{'3j07', '5ltw', '2ygd'}	0.3138251778958109	626
1970	ddi_num_605	PF12796_PF00071	34.497127966958296	{'4cz2', '4cym'}	0.32563896644927504	89
1971	ddi_num_960	PF02180_PF00452	34.446144448337954	{'2me9', '4aq3', '4qvf', '1g5m', '4c5d', '2a5y', '3zlo', '3ihd', '2m03', '1lxl', '4ieh', '3ihe', '1bxl', '1ysw', '2o2f', '1o0l', '1r2h', '1ysg', '5fcg', '1g5j', '4k5a', '4cim', '2yj1', '2me8', '2o2m', '2lpc', '2mej', '4a1w', '3inq', '1r2e', '3zlr', '3iig', '3pl7', '4lxd', '2w3l', '3ihf', '4c52', '4k5b', '3r85', '1ysi', '2o1y', '1af3', '2pon', '3zk6', '4qnq', '3cva', '1pq0', '2y6w', '2m04', '1gjh'…	0.34798797590586983	837
1972	ddi_num_6108	PF10597_PF10596	34.421997309021876	{'5lj3', '5wsg', '3jb9', '5gap', '3zef', '5gan', '5mps', '3jcm', '4i43', '5mq0', '5gmk'}	0.5771041852328169	672
1973	ddi_num_3420	PF13412_PF13404	34.29761904761905	{'4pcq'}	0.2260295781051181	32
1975	ddi_num_3501	PF13927_PF13855	34.05512820512821	{'2v9t'}	0.19571094970207356	159
1976	ddi_num_1142	PF04857_PF08675	34.03075110584762	{'3d45'}	0.09419205802906476	56
1977	ddi_num_2836	PF14670_PF00058	34.0	{'1n7d', '3m0c', '3s94', '3sov', '3p5b', '4dg6', '3soq', '3v64', '3s2k', '5fww', '3s8z', '3v65', '3sob', '5gje', '3s8v', '4a0p', '1ijq', '3p5c'}	0.3765447337646571	203
1978	ddi_num_2245	PF09358_PF00899	33.88273800633641	{'4nnj', '5l6h', '5l6j', '4ii3', '5um6', '5knl', '5l6i', '4ii2', '3cmm'}	0.14166162821171746	150
1979	ddi_num_2120	PF10615_PF01243	33.78968710254886	{'3gas', '2arz'}	0.21559533564299205	67
1980	ddi_num_1237	PF02262_PF14447	33.732957611557346	{'5j3x'}	0.3069043090438797	70
1981	ddi_num_1347	PF05257_PF03738	33.636810162661554	{'2io8', '3o98', '2io7', '2iob', '2io9', '2ioa'}	0.5317530805748523	207
1982	ddi_num_3278	PF00045_PF01471	33.57142857142857	{'1su3'}	0.1855760964950802	62
1983	ddi_num_3426	PF01381_PF08671	33.50000000000001	{'1b0n'}	0.4029837296190907	37
1985	ddi_num_1245	PF00734_PF00732	33.40000000000001	{'4qi6', '4qi5', '4qi4', '4qi7'}	0.2700385553057241	70
1986	ddi_num_1000	PF04940_PF00563	33.33333333333333	{'3gfz', '3gfx', '3gg1', '3gg0', '3gfy'}	0.13230447439138784	161
1987	ddi_num_1176	PF00619_PF00531	33.16771672771673	{'2n83'}	0.15204967782475975	243
1988	ddi_num_2462	PF01370_PF16363	33.111861367794624	{'5u4q'}	0.2891320814609584	289
1989	ddi_num_3340	PF00125_PF00621	33.05307168878293	{'3ksy'}	0.17805195425968254	36
1990	ddi_num_6180	PF07686_PF00041	32.854162504162524	{'4y5x', '4y5v', '4y5y', '5dwu', '3wih'}	0.16268892050737332	463
1991	ddi_num_2304	PF13499_PF08726	32.848616500300906	{'2n8y'}	0.4090949513117593	70
1992	ddi_num_4812	PF07714_PF14604	32.282833228537996	{'4hzs'}	0.20210708902709335	86
1993	ddi_num_4510	PF00564_PF00787	32.23603989192309	{'2dyb'}	0.6118628733915603	83
1994	ddi_num_1840	PF01609_PF14706	32.18360805860806	{'4dm0', '1mm8', '3ecp', '1muh', '1mus'}	0.18112099589763334	150
1995	ddi_num_943	PF00144_PF07930	32.166666666666664	{'1ei5'}	0.35741009871369384	422
1996	ddi_num_3651	PF01608_PF09141	32.06234802431611	{'1sj8'}	0.295850792116488	235
1997	ddi_num_4077	PF02815_PF01365	32.054382090218	{'4i1e', '4i7i', '4i8m', '4i3n', '5xa1', '5gug', '4i0y', '3uj0', '1n4k', '4l4h', '4i2s', '4l4i'}	0.11869586444371882	228
1998	ddi_num_5895	PF05076_PF12470	31.97545656849929	{'4bla', '4bld', '4kmd', '4blb', '4kma'}	0.2669127761909943	368
1999	ddi_num_2038	PF06345_PF06367	31.92857158072401	{'2bap', '3obv', '2f31', '3o4x'}	0.31817851031652045	62
2000	ddi_num_1241	PF02762_PF14447	31.75543324269107	{'4a4c', '3zni', '5j3x'}	0.3618656513125377	125
2001	ddi_num_1011	PF08977_PF08955	31.75	{'2bw2'}	0.2926315798059034	115
2002	ddi_num_4692	PF01471_PF08291	31.699242424242424	{'1lbu'}	0.26670915420531793	141
2004	ddi_num_363	PF00107_PF13602	31.613888888888887	{'4jbh'}	0.16045015006761462	18
2005	ddi_num_1020	PF00528_PF13416	31.453643913705825	{'3puv', '2r6g', '4ki0', '3puy', '4khz', '3puw', '3pux', '3rlf'}	0.13160965955755044	207
2006	ddi_num_4586	PF03413_PF14620	31.380952380952376	{'5boi'}	0.09091802965546034	105
2007	ddi_num_1740	PF13435_PF11783	31.333333333333336	{'1sp3'}	0.1500031586749847	252
2008	ddi_num_1837	PF02914_PF09039	31.333333333333336	{'4fcy'}	0.518729109078539	121
2009	ddi_num_1744	PF13442_PF02433	31.08333333333333	{'3mk7', '5djq'}	0.12738957584506616	117
2010	ddi_num_1119	PF00168_PF01735	31.07460175114854	{'1cjy'}	0.16940198221548836	67
2011	ddi_num_1839	PF01609_PF02281	31.05656843156844	{'4dm0', '1mm8', '3ecp', '1muh', '1mus', '1b7e'}	0.3154993218265656	326
2012	ddi_num_3046	PF13844_PF13424	31.05376932591217	{'4gz5', '4xif', '3pe3'}	0.16766686289950078	26
2013	ddi_num_4820	PF07715_PF03544	30.902380952380952	{'2gsk'}	0.14938220071518155	30
2014	ddi_num_2402	PF00008_PF07686	30.8535827462298	{'5e8d', '5kn5'}	0.297457975921797	143
2015	ddi_num_2411	PF07645_PF00058	30.45	{'1n7d', '3p5c', '5b4x'}	0.2679379889792949	82
2016	ddi_num_2206	PF04574_PF02146	30.33690476190476	{'4iao'}	0.5332878465481248	164
2017	ddi_num_1853	PF00270_PF11648	30.28167388167388	{'5f9h', '5f9f', '5f98'}	0.5571720036165787	67
2018	ddi_num_495	PF00266_PF01206	30.25205627705628	{'3lvj', '3lvk'}	0.3400046259702737	159
2019	ddi_num_6198	PF01847_PF17211	30.059523809523807	{'3zun', '4w9k', '4w9l', '4w9d', '4wqo', '4w9c', '5t35', '1vcb', '3ztc', '4bkt', '4w9g', '5lli', '4w9j', '3ztd', '1lqb', '4b95', '4w9f', '4w9e', '1lm8', '4bks', '4w9h', '4ajy', '3zrc', '4b9k', '3zrf', '4awj', '4w9i'}	0.4051322482578424	250
2020	ddi_num_4724	PF16866_PF02008	30.02959367755903	{'4o64', '4bbq'}	0.5296267019211645	31
2021	ddi_num_3793	PF00059_PF09006	30.023897812713603	{'4m18', '2ork', '3g84', '2ric', '2orj', '1b08', '2ggu', '3dbz', '4e52', '4m17', '2rie', '3ikp', '1pwb', '3ikn', '2ria', '2os9', '3g81', '3ikq', '2ggx', '2rib', '1pw9', '3g83', '3ikr', '2rid'}	0.4484080693480776	214
2022	ddi_num_3762	PF00053_PF00055	29.895830319106174	{'4pln', '3zyi', '4wnx', '4ove', '2y38', '4aqs', '3zyg', '4aqt', '4plo', '3zyj', '4urt', '3tbd', '4plm'}	0.3610105285289634	228
2023	ddi_num_1449	PF01122_PF14478	29.82909967968064	{'4kkj', '4zrp', '4kki', '3kq4', '2bb5', '2pmv', '4zrq'}	0.15889536270565624	208
2024	ddi_num_3451	PF12146_PF00326	29.666666666666664	{'2wtm'}	0.12485712612985593	111
2025	ddi_num_2039	PF06345_PF06371	29.64506858723711	{'2bap', '3obv', '2f31', '3o4x'}	0.40956173742450375	82
2026	ddi_num_202	PF05270_PF04616	29.50651629072681	{'3aki', '3akh', '3akg', '3akf'}	0.16837689108812226	63
2027	ddi_num_2287	PF00036_PF01023	29.503350138954602	{'2h61', '2jpt', '2k2f', '1dt7', '2lux', '1clb', '2k7o', '2lp2', '1kcy', '3hcm', '1uwo', '1b4c', '2lhl', '1n65', '2m3w', '2pru', '2llu', '4fqo', '1xyd', '5k89', '2m49', '1cdn', '1d1o', '2maz', '1boc', '1mwn', '1cb1', '2kbm', '1mq1', '4pe0', '1b1g', '4xyn', '1sym', '4icb', '1nsh', '2l0p', '1ksm', '5d7f', '2bcb', '1igv', '1k2h', '2lls', '2luc', '2bca', '2lp3', '4pdz', '3icb', '1psb', '1zfs', '1cfp'…	0.34212762872852104	464
2028	ddi_num_2227	PF01031_PF00169	29.48126764472289	{'3zvr', '5a3f', '3snh'}	0.4512613787610851	122
2030	ddi_num_1258	PF03422_PF00150	29.38333333333333	{'5la0', '5la1', '5la2', '2y8k'}	0.1082216360154382	32
2031	ddi_num_650	PF01636_PF00128	29.33333333333333	{'5jy7'}	0.11389094463311986	51
2032	ddi_num_2465	PF09067_PF00041	29.22685124373632	{'1kf9', '3ew3', '1hwg', '1a22', '1axi', '4y5x', '1eba', '1f6f', '3npz', '3hhr', '1eer', '2aew', '4y5v', '4y5y', '1hwh', '1ebp', '1cn4', '2gys', '2jix', '1ern'}	0.16891182576415598	199
2033	ddi_num_3007	PF02836_PF11721	29.147931716546264	{'5uj6'}	0.1122956109880968	341
2034	ddi_num_1657	PF00431_PF07645	29.10330661355279	{'5cis', '3dem', '1szb', '5ckn', '5ckm'}	0.26000620943353914	192
2035	ddi_num_4254	PF06444_PF00361	29.01515151515152	{'5ldx', '5ldw', '5lc5', '5lnk'}	0.20608918209891156	704
2036	ddi_num_2719	PF15495_PF06321	29.0	{'4q98'}	0.07780719242292128	419
2037	ddi_num_2704	PF08702_PF00147	28.944626966314594	{'1lwu', '1m1j', '3ghg', '1n73', '1fza'}	0.20316157838000715	264
2038	ddi_num_4806	PF00069_PF08587	28.944169138655898	{'3h4j'}	0.3313994117885767	99
2039	ddi_num_670	PF12139_PF13187	28.824206349206353	{'2fja', '1jnr', '1jnz', '2fjb', '2fje', '2fjd', '3gyx'}	0.32911277307461073	79
2040	ddi_num_1838	PF02914_PF09299	28.7	{'1bco', '4fcy', '1bcm'}	0.19099770143352948	266
2041	ddi_num_2639	PF14691_PF14697	28.43079686505077	{'1h7x', '1gt8', '1h7w', '1gth', '1gte'}	0.3141435691687898	109
2042	ddi_num_652	PF01636_PF16657	28.33333333333333	{'5jy7'}	0.13635969741691212	47
2043	ddi_num_314	PF01553_PF14829	28.322654611470398	{'1iuq', '1k30'}	0.33371152493416645	84
2044	ddi_num_3369	PF04814_PF00046	28.20970180686733	{'2h8r', '1ic8'}	0.3297467226341413	42
2045	ddi_num_3951	PF02241_PF02783	28.07619047619048	{'1hbo', '5a8r', '5a8w', '3m30', '1mro', '1e6y', '1hbn', '1hbu', '3m2r', '3m2v', '5a8k', '5g0r', '5n28', '1e6v', '5n2a', '3m1v', '3sqg', '5n1q', '5a0y', '1hbm', '3m32', '3pot', '3m2u'}	0.20841104478409705	932
2046	ddi_num_4552	PF00341_PF04692	28.07550889544633	{'3mjk'}	0.3068701212692496	232
2047	ddi_num_2947	PF14843_PF01030	28.018215994531783	{'3u7u', '5kwg', '3ltf', '3wlw', '3qwq', '3n85', '1nql', '4uv7', '3ltg', '4uip', '4p59', '1n8z', '5cus', '4krp', '1m6b', '3wsq', '1yy9', '1s78', '3mzw', '3njp', '4leo', '3be1', '2ahx', '3i2t', '4kro', '3u9u', '5k33', '1n8y', '3b2v'}	0.3261929072331013	238
2048	ddi_num_5048	PF07992_PF00301	28.0	{'2v3b'}	0.15504149508992549	52
2049	ddi_num_1382	PF09129_PF01565	27.97420634920635	{'1i19', '3js8', '2i0k'}	0.13448489154936222	683
2050	ddi_num_1970	PF00145_PF02008	27.901827525271734	{'3pt6', '3pta', '3swr'}	0.2391956024437131	70
2051	ddi_num_1370	PF08329_PF00704	27.901760739260734	{'3art', '1edq', '5dez', '5df0', '1rd6', '1nh6', '1eib', '3b9a', '3arw', '3ary', '5gqb', '3aro', '1ehn', '3as2', '3b9d', '2wly', '3as1', '3arp', '1x6n', '5gpr', '3arx', '3arr', '3aru', '3ars', '3b8s', '3arv', '2wk2', '1x6l', '2wlz', '2wm0', '1ffq', '3arz', '1ctn', '1k9t', '3as3', '3as0', '1ffr', '3b9e', '3arq'}	0.15881009701659285	486
2052	ddi_num_828	PF00430_PF00213	27.90147254706078	{'5t4p'}	0.14972913827556505	31
2053	ddi_num_3122	PF16865_PF13417	27.835714285714282	{'4ags', '4g10', '4yap', '4yav'}	0.1906174380483092	403
2054	ddi_num_4414	PF12202_PF00069	27.728198287243586	{'5o2c'}	0.3623111928223022	32
2055	ddi_num_1660	PF00431_PF00051	27.672557693899158	{'5fwt', '5fwv', '5fww', '5fws', '5fwu'}	0.31289549603543976	40
2056	ddi_num_826	PF02874_PF00213	27.666666666666664	{'5are', '5fil', '5ari', '5arh', '5fij', '4b2q'}	0.24220931958410344	81
2058	ddi_num_1914	PF02457_PF10372	27.333333333333336	{'2fb5'}	0.2655518144433493	57
2059	ddi_num_4959	PF16958_PF16837	27.33333333333333	{'4dgw'}	0.1359514910329239	122
2060	ddi_num_4517	PF14889_PF14888	27.0	{'1o75'}	0.18989122325113808	593
2061	ddi_num_3240	PF00632_PF00240	26.92546897546897	{'2xbb', '5hpl', '3jvz', '5c7m', '5hps', '3jw0', '5c7j', '5hpt', '4bbn', '3olm', '4lcd', '5hpk'}	0.3531651534421095	679
2062	ddi_num_233	PF00583_PF00933	26.880064421526928	{'4zm6'}	0.16670749368978866	192
2063	ddi_num_2412	PF07645_PF07657	26.73270443868055	{'5uk5', '4xlw', '4xl1'}	0.3648995336879018	57
2064	ddi_num_4227	PF09113_PF09112	26.59878454878455	{'4r4x', '3pms', '1pgs', '4r4z', '1pnf', '3ks7', '4qhb', '1png'}	0.15253901454249466	760
2065	ddi_num_2289	PF09068_PF00397	26.586692850204987	{'1eg3', '1eg4'}	0.4507681037088364	114
2066	ddi_num_238	PF13720_PF00132	26.57142857142857	{'4e6t'}	0.3106392580966756	165
2067	ddi_num_3799	PF03020_PF08198	26.328682235077586	{'1gjj'}	0.66721895191666	749
2068	ddi_num_3765	PF00054_PF06009	26.306629318394016	{'5mc9'}	0.15213907948474378	380
2069	ddi_num_610	PF12796_PF14604	26.20584795321637	{'2vge'}	0.2591854467867441	30
2070	ddi_num_3028	PF04616_PF13385	26.177355977355965	{'5ho0'}	0.08229196902472499	45
2072	ddi_num_3085	PF16569_PF16555	26.0	{'3rpk', '2y1v'}	0.08491126421229861	216
2073	ddi_num_4805	PF00069_PF00627	25.830496127493863	{'1zmw', '3fe3', '5es1', '2qnj', '1zmv', '5kz7', '2r0i', '5eak', '2wzj', '1zmu', '3iec', '2hak', '5kz8'}	0.33282021901774017	366
2074	ddi_num_3650	PF15005_PF16706	25.616666666666664	{'5f4v', '5f4e', '5f4t', '5jkc', '5jkd', '5jk9', '5jke', '5b5k'}	0.27940255270573394	328
2076	ddi_num_4677	PF09262_PF09263	25.40430016035133	{'1wlf'}	0.3752518931152749	171
2077	ddi_num_735	PF00514_PF01749	25.399999999999995	{'1wa5', '3tpo', '1ial'}	0.3737547569054023	297
2078	ddi_num_3867	PF13855_PF16920	25.365488472040944	{'4pbv', '4pbw', '2ifg'}	0.4164131326393862	167
2079	ddi_num_5097	PF00071_PF00617	25.33333333333333	{'4uru', '1nvv', '1nvu', '4us2', '1nvx', '3cf6', '1xd2', '5cm8', '4nyi', '4us1', '4urz', '4ury', '4urv', '4nyj', '1nvw', '4nym', '4mgy', '4urx', '4us0', '1bkd', '4mgk', '4mgz', '5cm9', '4mh0', '4urw', '4mgi'}	0.26280973049879364	682
2080	ddi_num_206	PF00561_PF13419	25.1781217750258	{'1ek1', '1cqz', '1ek2', '1cr6'}	0.2466495088332213	158
2082	ddi_num_5015	PF01091_PF05196	25.0997845415736	{'2n6f'}	0.30535236782668723	49
2083	ddi_num_1027	PF16917_PF14563	25.0	{'3bfm'}	0.2070586975064924	156
2084	ddi_num_4726	PF02332_PF04945	24.944451381951378	{'3rn9', '3rna', '3n1z', '3n1x', '3n20', '3n1y', '1t0q', '3rnf', '1t0s', '3rng', '2inn', '2ind', '3u52', '2inc', '1t0r', '3rnc', '2rdb', '2inp', '3rne', '3rnb'}	0.28619797398915514	47
2085	ddi_num_3484	PF07140_PF01108	24.81111111111111	{'1fyh', '1fg9'}	0.2616445743826637	46
2086	ddi_num_1440	PF16419_PF16417	24.697222222222226	{'4b8b'}	0.33507155756394386	156
2087	ddi_num_3899	PF13702_PF00877	24.684603801995106	{'4fdy', '4hpe'}	0.2778980245585211	393
2088	ddi_num_5419	PF00075_PF06817	24.610714285714284	{'5cym', '1ikw', '1iky', '4q0b', '2ykm', '5c24', '1n5y', '3i0r', '5j2p', '4rw6', '3di6', '5i3u', '1lw2', '1rt1', '4b3q', '1klm', '4kv8', '2opq', '3jyt', '4h4o', '3mee', '3lp2', '3klg', '2ops', '1tv6', '4ncg', '3tam', '1c0t', '4i2p', '1c1b', '1rt2', '1hpz', '1tl3', '5hlf', '1lwf', '1lw0', '2i5j', '1s1x', '5d3g', '2rki', '3qo9', '4id5', '2ic3', '1tkx', '1hqu', '3dlg', '1dtt', '5txn', '3irx', '4o4g'…	0.4047692267264784	347
2089	ddi_num_1032	PF09104_PF09121	24.602638345052146	{'1mje', '1miu'}	0.2889670782620077	37
2090	ddi_num_1190	PF09150_PF02136	24.496500721500727	{'5tux', '4xb5', '5tuw', '3mg1', '3mg2', '5ui2', '3mg3', '5tv0', '5hgr'}	0.2999438555122921	442
2091	ddi_num_1521	PF00115_PF00510	24.46223262032085	{'3ag3', '3abl', '1ocr', '2eik', '2eij', '3asn', '1m57', '5luf', '2ybb', '3ag2', '1m56', '2y69', '5iy5', '3wg7', '1v55', '2yev', '1qle', '2zxw', '3x2q', '2eim', '3aso', '5b1b', '1oco', '1occ', '2eil', '2ein', '5b3s', '1ocz', '3abm', '3ag4', '1fft', '5b1a', '2occ', '3abk', '1v54', '3ag1', '2dys', '2dyr'}	0.0936538426685826	836
2092	ddi_num_969	PF09166_PF01408	24.33096682251081	{'2h63', '1lc3', '1lc0', '1gcu'}	0.27665082256456264	168
2094	ddi_num_4979	PF01437_PF01833	24.23333333333333	{'5l5c', '5l56', '5l5m', '5l59', '5l5k', '5l5l', '2uzy', '5l5n'}	0.1538797071540345	89
2095	ddi_num_1581	PF14507_PF14506	24.0	{'3e0r'}	0.14725183364751607	457
2096	ddi_num_2668	PF00373_PF00788	23.955830539816414	{'3au5', '3au4', '3pzd'}	0.2802739649662167	70
2097	ddi_num_1166	PF01302_PF16641	23.952380952380963	{'2hqh', '3e2u'}	0.3070017811241014	56
2098	ddi_num_5030	PF01472_PF01702	23.93664307828395	{'1iq8', '1j2b', '1it7', '1it8'}	0.21380975191851712	37
2099	ddi_num_5118	PF00618_PF00027	23.846986116073772	{'4mh0', '4mgy', '4mgk', '3cf6', '4mgi', '4mgz'}	0.2449761640664168	181
2100	ddi_num_4707	PF16452_PF07022	23.75	{'2fjr'}	0.19455620023900808	83
2101	ddi_num_725	PF00514_PF16186	23.569444444444446	{'4xzr', '4db6', '4u5n', '4uae', '2c1t', '2ru4', '3wpt', '4db8', '4wv6', '4pvz', '5b56', '4v3q', '1ee5', '4b8o', '4b18', '5h2x', '4zdu', '1pjn', '1bk5', '4bpl', '3ve6', '1bk6', '4rxh', '4mz6', '4bqk', '1un0', '5d5k', '3tj3', '1iq1', '4yi0', '4tnm', '1ee4', '1y2a', '3l3q', '3tpo', '5h2w', '3ukx', '3fey', '2ynr', '4uad', '3q5u', '5klt', '4e4v', '5klr', '5k9s', '4b8j', '3ukw', '1ejy', '4dba', '5huw'…	0.5042633509134824	436
2102	ddi_num_2314	PF13499_PF00520	23.53661375661376	{'5vms'}	0.138892223592456	11
2103	ddi_num_1938	PF03796_PF13155	23.41071428571429	{'1q57', '5ikn'}	0.0925898329434576	95
2104	ddi_num_3839	PF01463_PF13855	23.27222222222223	{'5ftu', '4u7l', '5ftt', '1w8a'}	0.2299594508043748	43
2105	ddi_num_5059	PF14930_PF09100	23.235714285714288	{'1jju', '1jmx', '1jmz', '1pby'}	0.13903256847776355	118
2106	ddi_num_1438	PF16418_PF16419	23.17857142857143	{'4b8b'}	0.17401667577125654	142
2107	ddi_num_4226	PF00784_PF00788	23.020726238493047	{'3au5', '3au4', '3pzd'}	0.3617273578338959	54
2108	ddi_num_1306	PF01066_PF12804	23.0	{'4mnd'}	0.2297295768743104	55
2109	ddi_num_5098	PF00071_PF00618	23.0	{'4nyi', '4nyj', '1nvw', '4nym', '1nvv', '1nvu', '1nvx', '1xd2'}	0.9147198049788692	204
2110	ddi_num_5926	PF05591_PF05943	23.0	{'3j9o'}	0.06869874512326607	823
2112	ddi_num_5058	PF14930_PF09099	22.75	{'1jju', '1jmx', '1jmz', '1pby'}	0.1444267674391516	153
2114	ddi_num_110	PF00004_PF14629	22.666341991341987	{'4xgc', '5uj7', '5ujm'}	0.22365921093157004	40
2115	ddi_num_5060	PF09099_PF09100	22.61666666666667	{'1jju', '1jmx', '1jmz', '1pby'}	0.14852209512724707	114
2116	ddi_num_4421	PF00148_PF08369	22.473509237793213	{'2ynm'}	0.1528519232758242	64
2117	ddi_num_1651	PF07732_PF13442	22.43333333333333	{'2zon'}	0.2917227410849173	67
2118	ddi_num_4977	PF01437_PF00047	22.427413328845216	{'3ol2', '1olz'}	0.22688451712123275	37
2121	ddi_num_2180	PF14488_PF17134	22.261569846392643	{'4h41'}	0.310912234462032	804
2122	ddi_num_1685	PF12973_PF13490	22.166666666666664	{'2z2s'}	0.2519149022074883	147
2123	ddi_num_3531	PF16556_PF16578	22.12117667578556	{'4hsa', '3jvf'}	0.38676548267600297	51
2124	ddi_num_232	PF00583_PF13302	22.0	{'5cnp'}	0.1717309180395871	69
2125	ddi_num_4746	PF01895_PF02080	21.76666666666667	{'2bkp', '1vct', '2bko', '2bkn'}	0.20701633265728556	95
2126	ddi_num_1456	PF16423_PF01833	21.657843940709	{'3n50', '3mlp', '3muj'}	0.4462467842455312	145
2127	ddi_num_216	PF09407_PF13338	21.5	{'1zel'}	0.18930103693154346	65
2128	ddi_num_2812	PF12934_PF12933	21.421020118793816	{'5f8p', '4ie4', '4ie0', '4ie6', '4cxw', '4zs3', '4idz', '4cxx', '4qkn', '3lfm', '4qho', '5dab', '4zs2', '4cxy', '4ie7', '4ie5'}	0.18160607603595444	430
2129	ddi_num_3417	PF12324_PF03243	21.416666666666664	{'5u79', '3f0p', '5dsf', '3fn8', '3f2g', '3f2h', '5u7c', '5u7b', '5u83', '5u82', '5u7a', '5c0t', '5u88', '5c0u', '3f2f', '3f0o', '1s6l'}	0.16030887811470496	393
2130	ddi_num_1465	PF01114_PF02740	21.37219724719725	{'1pco', '1lpa', '1pcn', '1eth', '1lpb', '1n8s'}	0.5422630048877575	167
2131	ddi_num_5978	PF14789_PF14790	21.30136895268474	{'2rij'}	0.25555708802369603	113
2132	ddi_num_1416	PF09268_PF01394	21.18556355065643	{'1c9l', '5m61', '5m5t', '5m5v', '3gc3', '1utc', '5m5s', '5m5u', '1bpo', '4g55', '1c9i', '3gd1', '2xzg'}	0.3275326606237424	120
2133	ddi_num_1868	PF09098_PF09100	21.15	{'1jju', '1jmx', '1pby', '1jmz'}	0.1519243424980838	92
2134	ddi_num_1137	PF00028_PF08266	21.0	{'4zps', '4zi8', '4zpl', '5szp', '4zpq', '5szn', '5szo', '5t9t', '4zpn', '4zpp', '5szm', '5k8r', '4zi9', '5iu9', '5dzv', '5dzw', '5dzx', '5dzy', '4zpm'}	0.3830675438208954	459
2135	ddi_num_1867	PF09098_PF14930	21.0	{'1jju', '1jmx', '1pby', '1jmz'}	0.13658727216619898	223
2136	ddi_num_3841	PF01462_PF13306	21.0	{'4ay9', '4mqw', '1xwd'}	0.23129359624901485	95
2137	ddi_num_2835	PF14670_PF00057	21.0	{'3m0c', '1xfe', '3p5c'}	0.3013270805662226	40
2138	ddi_num_2662	PF00142_PF00148	21.0	{'2afh', '1m1y', '4wza', '1g21', '2ynm', '1m34', '1n2c', '1g20', '2afi', '4wzb'}	0.06640119084988721	970
2139	ddi_num_5796	PF08281_PF13490	21.0	{'5wur', '5wuq'}	0.3373069648913308	65
2140	ddi_num_2575	PF14675_PF14674	20.983674746729672	{'3s4z', '3s51', '3s4w'}	0.33260397970280475	158
2141	ddi_num_5994	PF09396_PF00089	20.64874043616952	{'4ban', '3k65', '1t4v', '1p8v', '5edm', '4ch8', '4nzq', '4bao', '5e8e', '5do4', '4ayv', '3u8r', '3p6z', '1riw', '1jwt', '4az2', '1d3t', '3u8t', '4bam', '4bak', '4yes', '3da9', '4baq', '5l6n', '1d3q', '5edk', '4hzh', '4e06', '3u8o', '3po1', '3c27', '4boh', '3p70', '4o03', '5nhu', '4bah', '2bdy', '1t4u', '4ch2', '3u69', '1d3d', '2pks', '5to3', '4ayy'}	0.2850997240581355	753
2142	ddi_num_2584	PF01149_PF09292	20.420336993569947	{'5ity', '5itx', '5itr'}	0.2646745455283799	23
2143	ddi_num_4271	PF12569_PF13432	20.333333333333336	{'5nnp', '5nnr'}	0.07110548377919547	59
2144	ddi_num_2107	PF09211_PF00768	20.233333333333334	{'1tvf', '3hun', '3hum'}	0.14608355420383354	159
2145	ddi_num_4511	PF00564_PF00018	20.165490676933707	{'2dyb'}	0.23167558282441325	25
2146	ddi_num_2388	PF00008_PF00039	20.124425006614526	{'4bdx', '4bdw', '1tpg'}	0.3890730446482759	116
2147	ddi_num_3080	PF16905_PF00520	20.07773027641468	{'5gjv', '5x0m', '5gjw'}	0.2146020801357884	50
2148	ddi_num_139	PF13476_PF02463	20.0	{'4nch', '3qku', '3qkt', '3qkr', '3qks'}	0.06605800515810963	718
2149	ddi_num_3847	PF00560_PF13306	20.0	{'3zyj'}	0.14340252726874494	127
2151	ddi_num_1216	PF03123_PF00874	20.0	{'3rio'}	0.15665377156584134	74
2152	ddi_num_2653	PF12838_PF01058	20.0	{'5ldx', '5lc5', '3i9v', '5lnk', '3iam', '5ldw', '3ias', '3m9s', '2ybb', '4hea', '2fug'}	0.17723481809454644	142
2153	ddi_num_3199	PF13581_PF01740	20.0	{'1thn', '1til', '1th8', '1tid'}	0.09690460649494033	391
2154	ddi_num_518	PF16561_PF00128	20.0	{'4aef'}	0.09448294798083914	198
2156	ddi_num_2310	PF13499_PF02187	19.983257592971288	{'5ve9'}	0.4785641537503806	90
2157	ddi_num_3682	PF00013_PF16274	19.870644037418856	{'5emo', '5elt'}	0.3941341909507177	86
2158	ddi_num_1818	PF16654_PF01113	19.847222222222218	{'5gz1', '5gz3', '3wyc', '3wyb'}	0.336893601429734	58
2159	ddi_num_3784	PF00057_PF00084	19.83333333333333	{'5o32'}	0.2353366516340897	11
2160	ddi_num_4799	PF00069_PF00076	19.712310560480248	{'3beg'}	0.16027022158740067	88
2162	ddi_num_3029	PF04616_PF14200	19.66190476190476	{'3vt2', '3vsz', '3vsf', '3vt0', '3vt1'}	0.12024795285997945	333
2163	ddi_num_4316	PF01436_PF08450	19.616666666666667	{'3wwa', '3ww9'}	0.14876046964127745	251
2164	ddi_num_1629	PF00313_PF00098	19.441692653606378	{'3trz'}	0.5356192520699041	12
2165	ddi_num_3332	PF01634_PF13393	19.352380952380948	{'1usy', '1z7n', '1z7m'}	0.09817234784897116	513
2166	ddi_num_3702	PF03882_PF17192	19.317887969865502	{'3euh', '1t98', '3rpu'}	0.30332849804622225	268
2167	ddi_num_3720	PF00051_PF00024	19.295238095238094	{'5cp9', '3mkp', '5cs3', '3sp8', '1gmn', '4iua', '5ct1', '1gp9', '4duu', '1nk1', '5cs5', '5cs9', '1bht', '5ct3', '5cs1', '3hn4', '2qj2', '2qj4', '5csq', '5coe', '5ct2', '4dur', '1gmo'}	0.6948583716578672	607
2168	ddi_num_1161	PF11971_PF00169	19.269674011755647	{'3ky9'}	0.5337790079937486	71
2169	ddi_num_2624	PF00037_PF01058	19.233333333333334	{'4ci0', '4omf'}	0.18576093780211986	82
2171	ddi_num_3459	PF07679_PF13306	19.212519646574066	{'2id5'}	0.4548912216219336	55
2172	ddi_num_4629	PF00814_PF01163	19.0	{'2vwb', '3en9', '3enh'}	0.15717338453341226	382
2173	ddi_num_4540	PF07676_PF03572	19.0	{'1n6d', '1n6e', '1k32', '1n6f'}	0.1262273290943038	47
2174	ddi_num_4478	PF01507_PF00085	18.912878218521122	{'2o8v'}	0.2847735714666005	85
2175	ddi_num_1664	PF00431_PF01822	18.885547321816944	{'5fwt', '5fwv', '5fww', '5fws', '5fwu'}	0.4629268533693568	103
2176	ddi_num_3164	PF00625_PF12052	18.838622623089343	{'1vyu'}	0.33070735116655603	107
2177	ddi_num_1164	PF16903_PF04451	18.75	{'1m4x'}	0.4710480834023926	899
2178	ddi_num_3287	PF09272_PF00089	18.535851158645272	{'3t2n', '1z8g', '5ce1'}	0.4069695427225578	239
2179	ddi_num_3554	PF09240_PF00041	18.49094202898551	{'3qaz', '3qb7', '1gh7', '3l5h', '5m5e', '1bqu', '2b5i', '4gs7', '5dwu', '1pvh', '4nkq', '1p9m', '2erj', '1i1r', '3bpl'}	0.4233794044754051	123
2180	ddi_num_2179	PF14274_PF16343	18.416666666666668	{'3p02', '3nqk', '3sot', '4qni'}	0.18034198542205984	420
2181	ddi_num_6106	PF04564_PF00179	18.416666666666664	{'2c2v', '4wz3', '2oxq', '3l1z'}	0.15577368244982942	263
2182	ddi_num_3405	PF07201_PF09059	18.416666666666664	{'5c9e', '1xl3'}	0.08733826941113502	111
2183	ddi_num_101	PF00004_PF02359	18.3501443001443	{'5ftn', '4kln', '5c19', '4kod', '5ftj', '5ftk', '5ftl', '5ifs', '1e32', '3cf1', '5ftm', '5dyi', '3hu3', '5c1b', '4ko8', '1s3s', '5dyg', '1r7r', '3cf3', '3hu1', '3cf2', '3hu2', '5c18', '5ifw'}	0.3618315098851017	67
2184	ddi_num_5987	PF05690_PF02597	18.26872653471624	{'1tyg', '2htm', '4n6e'}	0.2169191093023527	426
2186	ddi_num_5744	PF01403_PF01833	18.166666666666664	{'2uzy', '5l5g', '5l56'}	0.07102798988967657	177
2187	ddi_num_1723	PF00031_PF00112	18.1	{'3k9m', '3kse', '3kfq'}	0.3235519186801237	719
2189	ddi_num_3809	PF07746_PF02900	18.033333333333328	{'3wpm', '3wrb', '3wrc', '3wr4', '3wr8', '3wr9', '1b4u', '1bou', '3wra', '3wku', '3wr3'}	0.19455079471617373	419
2190	ddi_num_3004	PF01183_PF08239	18.0	{'4krt'}	0.11247462869450056	75
2191	ddi_num_1342	PF00307_PF00435	18.0	{'1sjj'}	0.2307359593465496	60
2192	ddi_num_1252	PF00686_PF01833	18.0	{'1qho', '1qhp'}	0.17170555330445364	30
2193	ddi_num_2258	PF00563_PF07238	17.942460317460316	{'4fou', '4f48'}	0.14260246152864453	200
2194	ddi_num_2461	PF01370_PF02911	17.900662448146967	{'1z7e'}	0.34169916395090744	19
2196	ddi_num_1249	PF00686_PF00782	17.818305567841172	{'4rkk'}	0.4113167328563945	63
2197	ddi_num_2265	PF09007_PF00595	17.749999999999996	{'2krg'}	0.5126269888418757	159
2198	ddi_num_1683	PF07883_PF05899	17.73126801656213	{'1rc6'}	0.2822264460146258	55
2200	ddi_num_5906	PF00084_PF00092	17.523809523809522	{'3hrz', '2xwb', '2xwj', '2ok5', '3hs0'}	0.19040515073083586	177
2201	ddi_num_522	PF16561_PF00782	17.498181871917588	{'4pyh'}	0.4584526926632141	69
2202	ddi_num_591	PF12796_PF16511	17.483333333333334	{'5g4x'}	0.21418228912206805	39
2203	ddi_num_3896	PF09043_PF16554	17.27777777777778	{'3kox', '3kp0', '3koy', '1xrs', '3koz', '3kp1', '3kow'}	0.1964113313264697	304
2204	ddi_num_1718	PF00134_PF00069	17.26205738705739	{'2uue', '4cfu', '3rgf', '5acb', '2jgz', '4eoq', '2uzl', '2w9z', '3my5', '1fvv', '4yc3', '4tth', '1oi9', '1jsu', '5idp', '3qhw', '4i3z', '5hbj', '4cxa', '4cfn', '3blq', '1h28', '4bcf', '3bhu', '1gy3', '1jow', '1h1r', '2c6t', '2wfy', '2w99', '3blh', '1urc', '5cei', '2w9f', '5cyi', '3eoc', '2iw6', '5hbe', '2cjm', '2wip', '3ej1', '4ii5', '1oiy', '5nev', '5i5z', '1w98', '2wev', '3tnw', '2whb', '1fin'…	0.3116265974927326	964
2205	ddi_num_3724	PF00051_PF01822	17.21698166154199	{'5fwt', '5fwv', '5fww', '5fws', '5fwu'}	0.4673153996227102	102
2206	ddi_num_2666	PF00373_PF02174	17.197998984327608	{'4f7g', '1mix', '1y19', '1mk7', '1mk9', '1miz', '3ivf', '3g9w'}	0.23684159078562164	257
2207	ddi_num_2274	PF09019_PF09217	17.0	{'1na6'}	0.2028523900228024	270
2208	ddi_num_5982	PF00899_PF02597	17.0	{'1jwa', '1jw9', '1jwb', '1zud'}	0.12653980071895532	406
2209	ddi_num_3623	PF00552_PF00665	17.0	{'5ejk', '1c6v', '3jca', '5u1c'}	0.3828679188112032	130
2210	ddi_num_4794	PF00069_PF00071	17.0	{'2v55'}	0.06469425297608515	180
2211	ddi_num_3622	PF00552_PF02022	17.0	{'5ejk', '3jca', '5u1c'}	0.35212064876366506	120
2212	ddi_num_212	PF08386_PF12146	17.0	{'2wtm', '2wtn'}	0.0961730050988998	347
2213	ddi_num_2605	PF00111_PF00067	16.924277972629362	{'3n9y', '4jws'}	0.4867437924088895	291
2214	ddi_num_1366	PF13690_PF00072	16.896825396825395	{'3hzh'}	0.19703067586794948	169
2215	ddi_num_5966	PF02002_PF08271	16.835880544576195	{'5iy6', '5iyb', '5iyc', '5fyw', '5iy8', '5gpy', '5iy7', '5iya', '5sva', '5iyd', '5fmf', '5fz5', '5iy9'}	0.4000772231003845	167
2216	ddi_num_4557	PF00595_PF00640	16.750000000000004	{'3suz'}	0.3976222482643565	39
2217	ddi_num_1455	PF16422_PF01833	16.66938040635353	{'3mlp'}	0.5372324761909664	61
2218	ddi_num_452	PF00128_PF01833	16.583333333333332	{'1ciu', '1v3l', '2dij', '4cgt', '1kck', '5cgt', '4jcm', '1ukt', '1tcm', '1i75', '1cgx', '1cgt', '1cxh', '1eo7', '3bmw', '1cgu', '1cxk', '1cxe', '1eo5', '1v3j', '1cxi', '3bmv', '1ded', '2cxg', '1uks', '1d7f', '7cgt', '1cdg', '1qho', '1a47', '1v3m', '1pj9', '1cyg', '1pez', '9cgt', '3cgt', '1kcl', '1ot2', '1v3k', '1cxf', '1cgw', '1ot1', '6cgt', '1cxl', '4jcl', '3wms', '1ukq', '1cgy', '1d3c', '1qhp'}	0.12732509728590036	249
2219	ddi_num_4542	PF07676_PF14685	16.53333333333333	{'1n6d', '1n6e', '1k32', '1n6f'}	0.2339789268816881	43
2220	ddi_num_2164	PF12712_PF12713	16.416666666666664	{'3hlz'}	0.2743496443762173	185
2223	ddi_num_2526	PF03807_PF16896	16.226190476190474	{'5t57'}	0.2776815352512936	153
2224	ddi_num_3686	PF07650_PF17214	16.188385225885227	{'2xr1'}	0.3032695755340459	58
[truncated: 599 more rows]
